# Supplementary material for: Metabolomics dataset of zebrafish optic nerve regeneration after injury
Source: Data Brief. 2023 Apr 18;48:109102. doi: 10.1016/j.dib.2023.109102 (PMC10293924; doi:10.1016/j.dib.2023.109102)
Supplement: Supplementary file 1 [file mmc1.xlsx]

## Sheet: Sheet1
	Norm. Area: Left_Optic_Nerve_F_1_POS.raw (F6)	Norm. Area: Left_Optic_Nerve_F_2_POS.raw (F8)	Norm. Area: Left_Optic_Nerve_F_3_POS.raw (F10)	Norm. Area: Left_Optic_Nerve_M_1_POS.raw (F12)	Norm. Area: Left_Optic_Nerve_M_2_POS.raw (F14)	Norm. Area: Left_Optic_Nerve_M_3_POS_20221118115945.raw (F16)	Norm. Area: Right_Optic_Nerve_F_1_POS.raw (F68)	Norm. Area: Right_Optic_Nerve_F_2_POS.raw (F70)	Norm. Area: Right_Optic_Nerve_F_3_POS.raw (F72)	Norm. Area: Right_Optic_Nerve_M_1_POS.raw (F74)	Norm. Area: Right_Optic_Nerve_M_2_POS.raw (F76)	Norm. Area: Right_Optic_Nerve_M_3_POS.raw (F78)
	Control	Control	Control	Control	Control	Control	Crush	Crush	Crush	Crush	Crush	Crush
Phaseollidinhydrate	0.00175245	0.00204186	0.000880723	0.0202457	0.000501649	0.115645	0.00118182	0.0010375	0.00121897	0.00140448	0.00113854	0.000934893
Oxibendazole	0.604217	0.600183	0.614244	0.712286	0.749952	2.35825	0.77665	0.762522	0.860205	0.70406	0.662957	0.678635
KJ9800000	0.53339	0.499891	0.4802	0.542226	0.551522	2.00038	0.576912	0.543565	0.619397	0.646593	0.609023	0.515543
[ST(2:0)]5alpha-androstane-3_17-dione	0.0181234	0.0178645	0.0178233	0.0182618	0.02175	0.0473594	0.0196291	0.0185664	0.0194335	0.0233939	0.0165693	0.0140686
(1S_4S)-4-Hydroxy-3-oxocyclohexane-1-carboxylate	0.0776313	0.152975	0.146809	0.144655	0.124203	0.413783	0.207083	0.195382	0.199625	0.159972	0.157586	0.122347
[FA(20:3)]11_12-epoxy-5Z_8Z_14Z-eicosatrienoicacid	0.0181234	0.0178646	0.0178233	0.0182618	0.02175	0.0472998	0.0196291	0.0185664	0.0194335	0.0233939	0.0165693	0.0140685
[Similar to: 2-[3-chloro-2-hydroxy-4-methoxy-6-(methoxycarbonyl)phenoxy]-6-hydroxy-4-methylbenzoic acid; ΔMass: -6.7938 Da]	1.42192	1.40657	1.38112	1.44607	1.5528	6.95888	1.73864	1.65325	1.84647	1.56188	1.53611	1.29624
2-Oxindole	50.9927	49.6633	51.2256	87.1799	95.6657	242.945	41.3038	41.4858	46.7763	73.0955	70.9359	66.5708
D-Phenylalanine	50.9927	49.6633	51.2256	87.1799	95.6657	242.945	41.3038	41.4858	46.7763	73.0955	70.9359	66.5708
Carbofuran	0.0443351	0.0441971	0.0464831	0.0772604	0.0868669	0.432666	0.0682036	0.0701361	0.0809593	0.205836	0.208686	0.188509
Hexatriyne	0.0155978	0.0154825	0.017067	0.0195564	0.0292958	0.0783769	0.0177701	0.0142622	0.0198172	0.0259947	0.0235509	0.0220874
Epinephrine(OrL-Adrenaline)	0.0371339	0.0311944	0.0186923	0.0191367	0.0435126	0.205585	0.01143	0.0143137	0.0132805	0.0504042	0.0203537	0.0471146
Phenylisocyanate	0.0469552	0.0433034	0.0393338	0.0703405	0.0595642	0.13083	0.0314442	0.0320731	0.00263993	0.0545234	0.0412571	0.0436435
2-Ethyl-2-phenylmalonamide	0.200938	0.169086	0.19032	0.0852966	0.341749	1.42818	0.161572	0.168276	0.202861	0.281529	0.245308	0.260952
alonimid	0.495342	0.484561	0.461499	0.600833	0.628639	3.55397	0.320097	0.258776	0.294362	0.465912	0.419533	0.403051
Medroxalol	0.215328	0.310547	0.347681	0.347645	0.407427	0.958747	0.274743	0.263988	0.339021	0.481875	0.505483	0.466061
metominostrobin	0.495342	0.484561	0.461499	0.600833	0.628639	3.55397	0.320097	0.258776	0.294362	0.465912	0.419533	0.403051
butalbital	0.804853	0.799764	0.771042	0.634169	0.683431	8.81467	0.873867	0.787731	0.836938	0.930725	0.845246	0.817708
Indole-5_6-quinone	0.168241	0.170425	0.156772	0.28962	0.306846	1.29818	0.146061	0.127685	0.135662	0.19638	0.21105	0.157588
Dodecanedioicacid	0.0605111	2.93126	11.7688	0.0601563	0.0580891	3.42836	0.0728566	5.75501	24.2035	0.191689	0.197027	3.83995
N-Acetyl-L-phenylalanine	10.1851	10.2285	10.2453	8.57192	9.17522	47.1818	10.9437	10.3859	11.4819	11.944	0.960473	10.7783
2-Methylhippuricacid	0.419343	0.387039	0.377287	0.662441	0.743276	4.18993	0.353285	0.367203	0.402564	0.531958	0.47399	0.4495
Dexamisole	14.4003	14.8011	15.1959	16.4731	17.6969	21.9473	21.2593	20.3652	22.5371	19.6022	18.5916	17.8606
CU5774000	0.071408	0.0600899	0.0634844	0.0693386	0.0676004	0.416891	0.0775273	0.0719356	0.0749101	0.0822517	0.0682088	0.0673035
MFCD05863969	0.13209	0.0346212	0.0194995	0.0323147	0.0358508	0.903043	0.0311171	0.0255608	0.0198869	0.013848	0.0109756	0.00797686
Dimethylaminopropionylphenothiazine	0.275497	0.281139	0.275776	0.317028	0.331607	0.993283	0.479944	0.43847	0.478228	0.298541	0.303927	0.266931
(1Z,2E,4E,6E)-N-(2-Hydroxy-5-oxo-1-cyclopenten-1-yl)-2,4,6-octatrienimidic acid	0.0144591	0.0113102	0.0111974	0.000661786	0.0143472	0.0688613	0.0158649	0.015291	0.0190797	0.0191607	0.0131944	0.0148708
3-Amino-3-(4-hydroxyphenyl)propanoate	0.098986	0.100079	0.102325	0.130692	0.153718	0.358985	0.0901672	0.0920506	0.109662	0.145642	0.139509	0.116979
(S)-4-Hydroxymandelonitrile	0.0999075	0.0485909	0.102772	0.134776	0.158522	0.363319	0.0888796	0.090736	0.108096	0.148088	0.143433	0.120714
3-(Isothiocyanatomethyl)-1H-indole	0.0368606	0.0363669	0.042167	0.0491124	0.0422566	0.0629733	0.0643983	0.0687872	0.0721956	0.061361	0.0698555	0.058521
1-Naphthylacetylspermine	0.0605599	0.0120119	0.0105232	0.0128569	0.00655124	0.583704	0.0129795	0.00989616	0.00615824	0.00371637	0.00509651	0.00251246
[6]-Gingerol	0.0189734	0.0151518	0.010662	0.041381	0.0291731	0.0118018	0.0330387	0.0259686	0.0230219	0.0645357	0.0576035	0.0559286
Aniracetam	0.363518	0.540455	1.57447	0.932379	0.879006	1.11901	1.09915	0.836904	2.14228	0.537608	0.462493	0.606548
Coniferylalcohol	0.0263003	0.0283844	0.00302333	0.0122586	0.0293302	0.00859978	0.0343284	0.0371244	0.0326399	0.0409994	0.0375609	0.0229684
2-Phenylethanol	0.0821615	0.106872	0.0230939	0.121129	0.115366	0.276028	0.254338	0.216698	0.252138	0.311183	0.301545	0.242536
2-Oxo-delta3-4_5_5-trimethylcyclopentenylacetate	0.10105	0.0526165	0.0832621	0.0875556	0.0629875	0.331873	0.143229	0.146853	0.138725	0.152968	0.15611	0.150779
2,6-Dimethoxy-4-propylphenol	0.0697789	0.081491	0.0800867	0.0977583	0.0629244	0.341982	0.148433	0.128113	0.148674	0.153347	0.0563147	0.118283
Mesitol	0.0368646	0.0364103	0.037341	0.0184639	0.0355501	0.138089	0.0595695	0.0189769	0.0601174	0.0711727	0.0676285	0.0512811
3-Hydroxycyclohexanone	0.0606564	0.0459735	0.0599975	0.0614431	0.0481876	0.273958	0.090298	0.0943724	0.142412	0.133865	0.153875	0.0821014
2-mercapto-4,6-dimethylnicotinonitrile	3.20688	3.55529	3.87512	3.59188	3.79718	3.05427	6.49796	6.14343	6.8262	4.37219	4.33251	4.01702
6-Phenylhex-3-en-2-one	0.00455136	0.00455359	0.00485814	0.00537762	0.00581568	0.0097968	0.00613681	0.00600176	0.00587447	0.01601	0.0054094	0.00525775
p-Xylene	0.0277279	0.0226206	0.0386008	0.0216996	0.0152729	0.0772823	0.0215711	0.0121407	0.0125446	0.0530408	0.0247187	0.0248395
4-Acetamidobenzoic acid	1.85284	4.32322	12.8246	1.7888	1.86833	8.17863	2.24064	6.25846	8.67166	2.02457	1.88703	4.57735
(4-amino-1,2,5-oxadiazol-3-yl)(1-pyrrolidinyl)methanone oxime	77.7244	77.8425	78.2544	91.838	95.6699	403.472	97.1747	92.9912	100.644	97.2248	93.7375	89.6833
5-(6-hydroxy-6-methyloctyl)-2,5-dihydrofuran-2-one	0.353894	0.335538	0.359864	0.416898	0.444828	1.41916	0.384428	0.371393	0.429418	0.447829	0.473848	0.407464
4-Methyl-5-thiazoleethanol	0.340553	0.330586	0.335744	0.45108	0.477684	1.05103	0.422219	0.415992	0.414451	1.0769	1.12062	1.0201
2-Pentyl-4-propylthiazole	0.00424243	0.00424451	0.00460085	0.00338641	0.0114126	0.0696227	0.00677407	0.00520447	0.0126687	0.00560108	0.00438615	0.00436488
ARECOLINE	0.00956952	0.0312181	0.0129982	0.0132177	0.0145402	0.186235	0.0296604	0.0169494	0.0355705	0.0166096	0.0321998	0.045459
MFCD00153469	0.0560477	0.274684	0.981021	0.0604283	0.0577754	0.158917	0.0628626	0.420326	0.601136	0.0715928	0.0668002	0.313857
[FAhydroxy(20:4)]5S-hydroxy-12-keto-6Z_8E_10E_14Z-eicosatetraenoicacid	0.00976565	0.308367	1.23353	0.0115275	0.0183116	0.171216	0.00853617	0.487737	0.7268	0.00542753	0.00804715	0.365662
3-Mercapto-3-methylbutan-1-ol	0.814204	0.760003	0.799946	0.394396	0.3963	0.817623	1.07146	1.02672	1.09539	0.799544	0.800433	0.731461
3,5-Dimethyl-1-phenylpyrazole	0.519392	0.460276	0.512673	0.619181	0.664419	1.51237	0.998036	0.905047	0.992644	0.748607	0.750606	0.675872
Anthranilic acid	1.06092	0.966635	1.07958	1.13936	1.17341	3.1171	0.976762	0.914535	1.01631	1.06635	1.14643	1.06978
Tetramethylene sulfoxide	0.300686	0.267484	0.311479	0.11087	0.117102	0.0582835	0.425925	0.400969	0.427474	0.287985	0.289496	0.272213
3-Amino-2-naphthoic acid	0.0282634	0.027763	0.0319303	0.0645035	0.0655408	0.0935254	0.0438222	0.0438017	0.0436894	0.0844863	0.101457	0.0832421
Hexanoylglycine	0.0022588	0.00483701	0.00786312	0.00684258	0.00295454	0.273907	0.0068734	0.00681324	0.00536193	0.0048342	0.00301113	0.00614119
5-Methoxybenzimidazole	0.193132	0.164249	0.207735	0.148293	0.151637	0.153415	0.2653	0.241961	0.249367	0.221919	0.206972	0.184008
2-Phenyl-4-pentenal	0.00652171	0.00119857	0.0107994	0.00241124	0.00625599	0.0112541	0.030614	0.00417565	0.03413	0.00542031	0.0145571	0.0125832
3-Mercapto-2-butanol	0.0584226	0.0460964	0.062322	0.0232923	0.0280766	0.013693	0.0770784	0.0675442	0.077591	0.0548038	0.0587775	0.0513675
Aceclidine	0.0486774	0.0505211	0.0564096	0.0498775	0.048685	0.475139	0.0987769	0.0651541	0.068645	0.0805662	0.0758283	0.0627042
8-Amino-7-oxononanoate	0.010906	0.014762	0.0132697	0.0142767	0.0141872	0.0445992	0.026809	0.0205668	0.0172323	0.0214506	0.0226848	0.0151182
2-Hydroxyphenethylamine	0.0486774	0.0505211	0.0564096	0.0498775	0.048685	0.475139	0.0983613	0.0651541	0.068645	0.0802303	0.0755183	0.0627042
2-(4-Hydroxyphenyl)ethanol(Tyrosol)	0.00791213	0.00758188	0.00602789	0.0100087	0.00854011	0.16646	0.0112541	0.0136955	0.00724812	0.0122236	0.009288	0.0108848
3,6,9,12-tetraoxatridecan-1-ol	0.0169069	0.0150702	0.0168249	0.0170566	0.0189681	0.420329	0.0111806	0.00562507	0.00659591	0.00720014	0.00648379	0.00505101
(4E)-2-Oxohexenoicacid	0.011554	0.0119642	0.0129535	0.0116424	0.0158017	0.0132032	0.0310428	0.0169566	0.0394082	0.0079331	0.0136947	0.0169652
chavicol	0.0545162	0.0546946	0.0485664	0.0521804	0.0596742	0.0326217	0.0894269	0.0687722	0.0674706	0.04551	0.0413921	0.0445715
1_5-Anhydro-D-mannitol	0.0460156	0.0431839	0.0393363	0.0432665	0.0519016	0.020699	0.0782338	0.054998	0.0606047	0.0389258	0.0378942	0.036571
12,13-Epoxytrichothec-9-ene-3,7,8,15-tetrol	0.0643944	0.0621568	0.0606571	0.0598888	0.0773531	0.0754399	0.125619	0.0795164	0.0844281	0.0541617	0.0511676	0.0546778
Pantetheine	0.0173442	0.0140786	0.0186071	0.0177725	0.0244487	0.0234968	0.0497936	0.0346194	0.0471618	0.0389357	0.0331039	0.0313011
(R)-4-Dehydropantoate	0.0107995	0.00783913	0.00866403	0.00765934	0.00811911	0.00261638	0.016488	0.00967354	0.0111986	0.00659574	0.00685027	0.00655276
L-gamma-Glutamyl-L-valine	0.50865	0.349723	5.32032	0.101991	0.0721829	0.340227	0.64902	0.916919	5.29372	3.35416	3.33308	0.434913
HC blue 2	0.0260199	0.0206134	0.0259657	0.0293244	0.0354398	0.0839926	0.0784566	0.0554057	0.0586137	0.0616931	0.0551246	0.0601445
Nicotinamide	14.4385	10.3323	12.0089	18.3514	20.4654	36.2952	8.98144	10.2058	11.2274	16.277	12.9755	13.2942
PEG-4	1.51356	0.936928	1.5403	1.30786	1.43	2.64968	1.01172	1.49367	1.65398	1.23527	1.32111	1.31064
Indane	0.0141464	0.0117012	0.00824072	0.0112597	0.0160994	1.70197	0.0130946	0.0100532	0.0211396	0.0137353	0.00937901	0.0133185
DD9275000	4.04837	3.60685	3.84611	4.39755	4.27606	7.36562	10.0552	11.6592	11.8764	7.4819	6.94895	7.23003
5'-Methylthioadenosine	0.0482551	0.0418286	0.0574127	0.0931112	0.0964041	0.011856	0.0781995	0.0738583	0.0953432	0.168958	0.208118	0.191414
Heptaethylene Glycol	0.282136	0.264534	0.314305	0.41081	0.415355	3.03731	0.356885	0.360779	0.419977	0.34801	0.383313	0.378
[Similar to: (4-benzoylpiperidino)[4-(tert-butyl)phenyl]methanone; ΔMass: 38.0423 Da]	0.102659	0.0791517	0.100103	0.129856	0.124574	0.0479414	0.132545	0.130785	0.148701	0.109145	0.134522	0.126734
[Similar to: (4-benzoylpiperidino)[4-(tert-butyl)phenyl]methanone; ΔMass: 21.0157 Da]	0.102659	0.0791517	0.100103	0.129856	0.124574	0.0479414	0.132545	0.130785	0.148701	0.109145	0.134522	0.126734
2-Mercaptoethanol	343.742	306.126	333.525	201.407	197.082	932.279	428.568	437.638	428.996	348.66	346.701	358.821
Istamycin C1	0.0553392	0.0493013	0.0618246	0.0686671	0.0685995	0.02192	0.0843817	0.0739438	0.0768361	0.0715688	0.06956	0.0790059
PEG n6	0.92667	0.851556	0.990788	1.19105	1.20944	3.02799	0.967049	0.879199	1.05014	1.04243	1.03848	1.02042
Myristamide	0.105034	0.0118586	0.0140755	0.00998851	0.010595	0.0506822	0.149861	0.127964	0.154663	0.129058	0.0152139	0.110525
Thymine	0.123276	0.116185	0.103905	0.17815	0.171266	0.0367739	0.441703	0.403024	0.499166	0.672839	0.669601	0.644929
[Similar to: PEG n7; ΔMass: -0.0002 Da]	0.165726	0.233011	0.21515	0.240767	0.199943	0.386774	0.234798	0.218859	0.157462	0.263129	0.258203	0.221396
[Similar to: (4-benzoylpiperidino)[4-(tert-butyl)phenyl]methanone; ΔMass: 38.0424 Da]	0.0613747	0.0873982	0.061306	0.0793525	0.0702958	0.0209512	0.0976296	0.0935715	0.0974517	0.103242	0.077153	0.0839507
Pyridoxal	0.105021	0.0909539	0.0873984	0.240338	0.252944	0.256605	0.127238	0.122321	0.124113	0.237923	0.245659	0.216606
Salsolinol	0.285076	0.261438	0.281604	0.346755	0.00183945	0.016337	0.589164	0.56261	0.614639	0.915928	0.892787	0.813949
2'-Deoxyadenosine	0.128166	0.174967	0.180659	0.255424	0.266861	0.0220086	0.601015	0.576864	0.593386	0.604763	0.812233	0.787096
5,6-Dihydrothymidine	0.00298223	0.00869996	0.00790773	0.012404	0.0175191	0.00416751	0.0112603	0.0108394	0.0136352	0.00761745	0.00736552	0.0076004
3-Dehydroxycarnitine	0.0699238	0.00321059	0.0681262	0.0258489	0.024763	0.245864	0.305509	0.271484	0.328275	0.206509	0.223615	0.215572
N-Acetyl-L-methionine	0.0332441	0.0326309	0.0387149	0.0461618	0.0505979	0.0115608	0.148132	0.143527	0.1533	0.24481	0.261859	0.232309
THTC	0.00953761	0.00995623	0.0106232	0.0060204	0.0138697	0.0103463	0.0485801	0.0451489	0.0464773	0.07714	0.0810541	0.0707638
C8-HSL	0.0991229	0.112646	0.101006	0.0811374	0.0852309	0.205425	0.0519582	0.0539053	0.0502277	0.0854524	0.0820705	0.0737908
Urocanic acid	0.327405	43.2651	165.786	0.766297	0.771153	18.1504	0.282038	67.8292	94.8546	0.489515	0.49401	47.8546
Osthol	0.00779957	0.00509261	0.00799037	0.00869318	0.00714696	0.00464851	0.00926389	0.00876876	0.00960604	0.0099858	0.00922197	0.00974741
Capryloylglycine	0.019465	0.0230639	0.020691	0.00584551	0.0190917	0.112549	0.0167075	0.0180242	0.0199742	0.0116195	0.0205794	0.0182653
2-Methylserine	0.0416509	0.0375402	0.0445779	0.0405155	0.0402151	2.47835	0.0624054	0.0572916	0.0645363	0.0963076	0.103995	0.100475
Adenine	2.74489	247.299	891.161	4.18984	3.96116	117.746	2.04373	439.03	571.438	5.04394	4.67347	293.85
Benzene	0.54528	0.57781	0.56235	0.638705	0.618656	0.687207	0.654932	0.667447	0.621497	1.01615	1.04196	1.09985
Adenosine	2.10762	3.92492	10.042	2.82485	2.7966	1.0129	1.66603	4.56468	6.01809	2.49097	2.49364	4.25707
gamma-Coniceine	0.0205682	0.0203989	0.0183534	0.0143216	0.0185121	0.00902009	0.0380722	0.038707	0.0365123	0.028629	0.0295057	0.0293239
Uracil	5.14183	156.402	540.091	8.81226	9.63647	70.4169	17.7884	273.467	362.626	22.953	23.6742	201.416
Nicotinamide 1-oxide	0.0399557	0.044719	0.0450805	0.0424725	0.0440243	0.00627414	0.0424189	0.0400074	0.035076	0.0467628	0.0500483	0.0520003
Coniferylaldehyde	0.0108109	0.00953194	0.0106707	0.00621153	0.00578468	0.00402934	0.0353563	0.0312136	0.0306535	0.0627354	0.0551809	0.0594881
Crotono-betaine	0.271839	0.281126	0.27167	0.226831	0.214264	0.494905	0.284111	0.279631	0.248075	0.255035	0.240312	0.237898
MFCD22416941	0.104678	0.0252072	0.00857414	0.0235769	0.0160014	0.108053	0.0101171	0.00312997	0.00142136	0.0189909	0.00761686	0.00887357
Primidolol	0.226577	0.21204	0.205592	0.0247814	0.0244984	0.00549216	0.0625884	0.0618119	0.0602784	0.225557	0.20711	0.208986
4-Coumarylalcohol	0.0891958	6.37305	23.969	0.0673433	0.064555	2.59481	0.125473	8.35437	12.2928	0.0871396	0.0996179	7.25444
Palmitoylcarnitine	0.135184	0.0302798	0.0122489	0.0317751	0.0205076	0.115634	0.0115178	0.00805382	0.00275675	0.0167791	0.00665219	0.00814428
(S)-Carnitine	0.563807	0.530777	0.526382	0.0715132	0.0698692	0.310657	0.682741	0.684455	0.671136	1.46357	1.35988	1.39182
(2E)-hexadecenoylcarnitine	0.0425406	0.0134388	0.00758214	0.00965261	0.00868504	0.00223481	0.00197552	0.00148711	0.00160743	0.0033566	0.0013501	0.00196986
Hexylamine	39.3122	39.7364	39.7249	6.09549	6.34363	5.93152	37.5875	37.3043	36.9457	18.2054	17.5448	17.711
1-Deoxy-L-mannitol	0.156346	1.08426	3.95035	0.204828	0.24043	0.395254	0.17109	1.63841	2.33735	0.123203	0.117125	1.10924
6-cyclohex-3-enyl-5-nitropiperidin-2-one	0.0335185	0.0819325	0.0472813	0.0076377	0.0162584	0.00536472	0.0587577	0.0419137	0.0653606	0.0906193	0.0823905	0.128466
4-Amino-5-hydroxymethyl-2-methylpyrimidine	0.0056994	0.0046258	0.00491546	0.00737739	0.00651453	0.00254987	0.0082435	0.00775239	0.00661029	0.00835508	0.00921188	0.00866642
(S)-Nicotine	0.00882658	0.00900662	0.00798911	0.00530825	0.00432656	0.00226115	0.00230724	0.00253151	0.00205481	0.00646624	0.00530352	0.00528356
C12-Carnitine	0.0143325	0.0111773	0.00971373	0.00455609	0.00383243	0.0019628	0.00242585	0.00278786	0.00199365	0.00581138	0.00463246	0.00531129
7-Methylguanine	0.203985	0.220113	0.204753	0.109576	0.110895	0.00643771	0.13413	0.131982	0.124042	0.074312	0.0725561	0.0739008
1-[(9Z)-octadecenoyl]-2-[(4Z,7Z,10Z,13Z,16Z,19Z)-docosahexaenoyl]-sn-glycero-3-phosphocholine	0.0722484	0.0124959	0.00570605	0.0122617	0.0177098	0.00665665	0.00737153	0.010835	0.00660831	0.0179789	0.0072744	0.0112344
prinoxodan	0.0284033	0.0285517	0.0235355	0.0289024	0.0266614	0.00253984	0.0141313	0.0143613	0.0132804	0.0302541	0.0288128	0.0339671
Cxa-10	0.00639154	0.00580618	0.004854	0.004971	0.00613536	0.00199477	0.00109105	0.00122316	0.00114774	0.00398143	0.00408469	0.00533441
(R)-3-hydroxybutyrylcarnitine	0.112765	0.104463	0.109644	0.113891	0.115044	0.0260094	0.102791	0.100717	0.1031	0.158996	0.16507	0.162754
PC	0.0457378	0.00776972	0.00285453	0.0115367	0.0081642	0.00681716	0.0138264	0.00928792	0.00425907	0.00698686	0.00409349	0.0043343
Dimetofrine	0.0394352	0.0407923	0.0357693	0.0550112	0.0551244	0.00248427	0.0158935	0.0165499	0.0162679	0.0348819	0.0337793	0.0353315
Creatinine	27.7	29.3573	26.7505	32.6944	30.8611	29.1709	15.0656	15.496	14.5188	24.3156	26.0653	25.1994
Diheptyl phthalate	0.0117984	0.00896697	0.0108808	0.00417729	0.00533559	0.00258516	0.0129654	0.0136875	0.0121011	0.0147786	0.0134169	0.0153122
1-palmitoyl-2-oleoyl-sn-glycero-3-phosphocholine	0.248895	0.0452456	0.0201855	0.0593776	0.0350217	0.0182726	0.0864655	0.0535886	0.0283226	0.0300207	0.0170824	0.0176494
Acadesine	0.0312321	0.0324174	0.032517	0.0142689	0.0185688	0.00346826	0.0644062	0.0637401	0.0647215	0.0334882	0.0357878	0.0340358
3-Methoxytyramine	0.0228417	0.022756	0.0140571	0.0216027	0.0166734	0.024889	0.0186055	0.0139649	0.0191775	0.0188635	0.0177753	0.0185104
Liafensine	0.00183881	0.00266044	0.00249174	0.00276238	0.00154099	0.00275319	0.00239165	0.0022043	0.00163321	0.00228954	0.0024829	0.00228262
PC(o-16:1(9Z)/20:0)	0.0179935	0.00209275	0.00134611	0.00301256	0.00261872	0.00354626	0.00303276	0.00110101	0.000749366	0.000872518	0.000553084	0.000501869
6-Methyl-7,8-dihydroimidazo[1,5-c]pyrimidine-5(6H)-thione	0.00334051	0.00193661	0.00319952	0.00300166	0.00337602	0.00314718	0.00370367	0.00336765	0.00338975	0.00327254	0.00293406	0.00321744
(4S)-4-[(2E)-2-Octenoyloxy]-4-(trimethylammonio)butanoate	0.010207	0.0115061	0.0100407	0.00595495	0.00622255	0.00267844	0.00494282	0.00658716	0.00814456	0.00598476	0.00699294	0.00574709
mebutamate	0.170534	0.142517	1.89144	0.0639517	0.0642111	0.135245	0.207209	0.348962	1.94069	0.634599	0.624	0.200851
(4S)-4-{[(9Z)-3-Hydroxy-9-hexadecenoyl]oxy}-4-(trimethylammonio)butanoate	0.00839593	0.00561231	0.00441992	0.00212059	0.00259602	0.00201735	0.00174242	0.0019609	0.00138703	0.00487099	0.00278984	0.0043972
N-((4-AMINO-2-METHYL-5-PYRIMIDINYL)METHYL)FORMAMIDE	0.00116103	0.000691667	0.00139302	0.00160883	0.00224323	0.00249719	0.00082111	0.000688964	0.000776734	0.00191305	0.0018314	0.00160577
Phenacetin	0.0188548	0.0194163	0.0191101	0.0177334	0.0173215	0.00550748	0.0169942	0.0173129	0.0177189	0.0230131	0.022286	0.021901
MFCD00009506	0.000388855	0.000765191	0.00330705	0.000467773	0.0032031	0.00211911	0.00362879	0.000325799	0.00569236	0.00261243	0.00237007	0.002765
AminoDHQ	0.0184994	0.649058	2.3855	0.0238695	0.0347841	0.254281	0.00887681	0.961607	1.37891	0.0149298	0.0160042	0.671299
MFCD00020424	0.194455	1.50385	5.56121	0.0729409	0.0706893	0.554809	0.210352	2.20708	3.21279	0.354523	0.336886	1.63767
leu-phe	0.506618	0.417389	1.53159	0.592328	0.675457	0.261199	0.420776	0.651239	0.887055	0.416081	0.429081	0.465802
3-Hydroxy-5, 8-tetradecadiencarnitine	0.0131053	0.0133321	0.0117246	0.0033045	0.00473988	0.00225774	0.00821396	0.00444468	0.00423283	0.0232677	0.00888751	0.0180441
3-Hydroxy-cis-5-tetradecenoylcarnitine	0.0131955	0.0134239	0.0212248	0.0073549	0.00643462	0.00226725	0.0081471	0.00863538	0.0108787	0.0211807	0.0169256	0.0180637
1-linoleoyl-sn-glycero-3-phosphoethanolamine	0.0139446	0.00606503	0.00568893	0.00560838	0.00504577	0.00130804	0.0110391	0.0118394	0.0119589	0.00320283	0.00224433	0.00237232
5-Methyldeoxycytidine	0.000879461	0.00091166	0.000935015	0.000992055	0.00109075	0.00299565	0.00270379	0.00302941	0.00307731	0.0038651	0.00385853	0.00384879
1-Oleoyl-2-hydroxy-sn-glycero-3-PE	0.0304429	0.00650583	0.0031478	0.00817813	0.00642077	0.00139475	0.00421279	0.00332634	0.00248726	0.00315606	0.00198211	0.0018572
Calcimycin	0.00114019	0.00190008	0.00083117	0.00238119	0.00110284	0.00227163	0.0021025	0.00192433	0.000961205	0.00105404	0.000497598	0.000598975
5-Methylcytosine	0.00987185	0.00930544	0.00886836	0.00979012	0.0093196	0.00338765	0.0194112	0.0190431	0.0195029	0.0200532	0.019896	0.020494
(-)-Salsoline	0.00374566	0.00738303	0.00388186	0.0038047	0.00552015	0.00287356	0.00361975	0.000325778	0.00333069	0.0055237	0.00505187	0.00582894
Vildagliptin	0.00228975	0.00194758	0.00279403	0.00143944	0.00155122	0.00257805	0.00181834	0.001174	0.00152003	0.00149987	0.00192798	0.00154289
Piperidine	0.289075	0.290764	0.29008	0.222088	0.223244	0.43929	0.189008	0.18472	0.189044	0.293081	0.291031	0.291822
O-heptanoylcarnitine	0.00556406	0.00450131	0.00399677	0.00464464	0.00328671	0.00562172	0.00423679	0.00418771	0.00452378	0.00740225	0.00779316	0.0072725
Loganate	0.00350087	0.00317143	0.00317345	0.00471786	0.00478882	0.00272347	0.00295887	0.00289201	0.00344303	0.00942701	0.00832091	0.0088592
4-Hydroxyprolyllysine	0.00740897	0.00685167	0.00664886	0.00129445	0.00191553	0.0026288	0.0086096	0.00836879	0.00893492	0.0191518	0.0194649	0.0207902
2,3-Bis(octanoyloxy)propanimidic acid	0.00661133	0.00596811	0.00435446	0.00273386	0.00295791	0.00160579	0.00427804	0.00505373	0.00495608	0.00808174	0.00574827	0.00661265
3-hydroxydodecanoylcarnitine	0.0138503	0.0160136	0.0121202	0.00679109	0.00901503	0.00162166	0.0100387	0.0135738	0.0118712	0.0194353	0.0160286	0.0270728
Hexanoylcarnitine	0.0414728	0.0398789	0.0407045	0.0346621	0.033912	0.00233894	0.0343505	0.0335442	0.0328285	0.0495617	0.0503747	0.0510501
Xanthosine	0.0253118	0.58469	2.27032	0.0480509	0.0535646	0.242345	0.065213	0.942565	1.32402	0.0943789	0.0963275	0.646041
2-Hexenoylcarnitine	0.0458808	0.0517087	0.0914946	0.0378567	0.0385267	0.00664558	0.038576	0.0370327	0.0394552	0.0475392	0.0423521	0.0442822
Hypoxanthine	49.9849	51.622	52.4524	57.2532	50.6177	10.0917	46.1571	45.755	44.6781	56.1354	57.1218	58.0878
Threonine	0.0454126	0.0571214	0.0420377	0.0469945	0.0518616	0.0292462	0.0168099	0.0153352	0.0174772	0.0383282	0.042523	0.0429043
1-(4Z,7Z,10Z,13Z,16Z,19Z-docosahexaenoyl)-sn-glycero-3-phosphocholine	0.0547286	0.0125243	0.0119548	0.00461432	0.0172193	0.00525156	0.0133481	0.0100821	0.00915033	0.0131286	0.0108157	0.0102951
11-Aminoundecanoic acid	2.01878	2.00566	2.04868	1.60186	1.57049	2.22513	1.81856	1.72261	1.74253	2.05026	2.06087	2.06578
2,2'-Iminodipropan-1-ol	0.113164	0.112654	0.115596	0.0865778	0.0854217	0.126603	0.0425819	0.0431822	0.0435043	0.0431746	0.0418279	0.0430047
N,N-dimethyl-9H-purin-6-amine	0.0395006	0.0415804	0.0406922	0.022232	0.0213553	0.0637924	0.0330534	0.0327137	0.0339754	0.0342067	0.0336089	0.0354963
Pilocarpine	0.000681773	0.000898038	0.000687023	0.000581528	0.000649498	0.00161377	0.0019493	0.0017859	0.00154766	0.00221029	0.00225032	0.0026333
Leucyltryptophan	0.016118	0.393375	1.38413	0.0116615	0.00983693	0.138833	0.0123392	0.577772	0.785082	0.0263604	0.022955	0.406912
3-[(3-Hydroxydecanoyl)oxy]-4-(trimethylammonio)butanoate	0.010053	0.00938951	0.0096183	0.00506906	0.00737937	0.00150119	0.0105201	0.00990384	0.00989952	0.0137533	0.0146077	0.0135531
1-Oleoylglycerophosphocholine	0.510941	0.0983425	0.053917	0.0979435	0.0881884	0.284588	0.0386044	0.0339547	0.004849	0.0421928	0.0276473	0.0277339
(Z)-N-[(2S)-3-Amino-2-{(Z)-[(2E)-1,4-dihydroxy-4-imino-2-buten-1-ylidene]amino}-1-hydroxypropylidene]-L-valine	0.0230403	0.0249098	0.0259631	0.0220626	0.0236138	0.00445911	0.0187493	0.0179171	0.0177828	0.0145991	0.0163588	0.0161261
3-[(6-Oxodecanoyl)oxy]-4-(trimethylammonio)butanoate	0.00649585	0.00630393	0.00634031	0.00699539	0.00578625	0.00162684	0.00631848	0.0056696	0.00551983	0.00893165	0.00899149	0.00883924
Tolycaine	0.653292	0.574733	0.645913	0.74098	0.607782	0.00280657	0.378537	0.333316	0.353722	0.379485	0.384228	0.383688
LU3453000	0.0036027	0.00350189	0.00492804	0.00274378	0.00405655	0.00194717	0.00621634	0.00544393	0.00702132	0.00826382	0.00854585	0.00863921
N-(6-Aminohexanoyl)-6-aminohexanoate	0.0420038	0.607591	2.29191	0.00912613	0.00898173	0.236874	0.104668	0.90313	1.31779	0.148652	0.150667	0.667686
Inosine	8.48032	2.65693	5.72508	11.7198	12.4366	3.22457	9.04746	3.22345	4.06244	11.4037	11.5888	3.97669
N(alpha)-Benzyloxycarbonyl-L-leucine	0.0248417	0.0219621	0.0250552	0.0304704	0.030873	0.00243731	0.0142883	0.0122547	0.0137532	0.0294157	0.02855	0.0284428
2-methylbutyrylcarnitine	0.155313	0.147411	0.152963	0.109893	0.110806	0.00450836	0.127651	0.120701	0.124924	0.180312	0.181405	0.164317
Methionylphenylalanine	0.00648438	0.00602302	0.00558561	0.00125117	0.00122559	0.00267035	0.0105352	0.0104201	0.0105623	0.0256804	0.0241015	0.0190495
Isoxanthopterin	0.0257407	0.0243135	0.025855	0.00411251	0.00498885	0.00346738	0.0188645	0.0182441	0.0199574	0.00496248	0.00479707	0.00428726
Epanolol	0.0244932	0.0253496	0.0246703	0.00145106	0.001293	0.00179009	0.011117	0.0105609	0.011056	0.0316136	0.030025	0.0271472
3-hydroxyoctanoylcarnitine	0.00779553	0.00725202	0.00793085	0.00682452	0.00709779	0.00201082	0.00974564	0.0103459	0.00943898	0.0148868	0.0157913	0.015449
8-hydroxy-7-methylguanine	0.00536842	0.00498452	0.00535185	0.00256373	0.00297679	0.00226603	0.00494247	0.00491158	0.00514146	0.00392546	0.00397647	0.00384897
Pantothenicacid(VitaminB5)	1.06523	0.611223	2.70921	1.32531	1.30204	0.160502	1.61731	0.916827	2.76815	2.45171	2.38594	0.913989
Valylvaline	0.0173932	0.0183036	0.0184702	0.0102961	0.00595492	0.00607284	0.0290305	0.0275689	0.0279996	0.0487819	0.0457277	0.0463618
Ectoine	0.14606	0.161176	0.151943	0.156209	0.0846241	0.0278768	0.18946	0.191895	0.188448	0.22508	0.230718	0.2013
1-Methyladenine	0.230731	0.631405	1.73197	0.097854	0.0954201	0.196667	0.215229	0.785036	1.05762	0.127857	0.129005	0.530267
lycopsamine	0.00250008	0.00221972	0.00245386	0.00201644	0.00213466	0.00265526	0.00209575	0.00212569	0.0025262	0.00288992	0.00321298	0.0033769
Xanthine	4.98902	1.01679	3.79058	7.59138	7.67805	1.5576	8.58832	2.06707	2.25299	11.467	11.1716	1.97671
apronalide	0.00463606	0.00421174	0.00465804	0.00119706	0.00149466	0.00310951	0.00902966	0.00998944	0.00966154	0.0198024	0.0202255	0.017507
Cytosine	0.133984	0.133494	0.137135	0.153002	0.14976	0.0120142	0.32685	0.31555	0.315687	0.366375	0.372264	0.370633
D-Proline	0.0719998	0.145216	0.150391	0.142846	0.0659138	2.84734	0.0694264	0.0685676	0.0613382	0.0694221	0.0790463	0.0724836
threonylphenylalanine	0.0452032	0.259336	0.89605	0.0208105	0.0275117	0.098644	0.0413293	0.35412	0.513877	0.105199	0.104797	0.267728
dictyoquinazol B	0.0033164	0.00390508	0.0040123	0.00219315	0.00200757	0.00192178	0.00751828	0.00733528	0.00812489	0.0198834	0.0173686	0.0171056
IE1225000	2.18573	0.135888	3.66079	4.17603	3.58225	6.44221	1.15704	0.740072	2.00795	3.61001	3.17741	4.8982
Acetyl-β-methylcholine	32.6605	31.2572	29.9957	35.0126	37.7243	71.9378	40.0165	36.0682	43.9555	63.0191	64.7155	68.257
Biopterin	1.18036	1.22888	1.21266	0.962887	0.87408	0.161254	1.32321	1.33578	1.37035	0.831873	0.913808	0.897617
2-(2-amino-3-methylbutanamido)-3-phenylpropanoic acid	0.470335	0.447938	0.42866	0.0744249	0.0813848	0.166059	0.688861	0.689225	0.694392	2.29282	2.24099	2.49467
Levetiracetam	11.5516	17.3007	16.9053	4.89458	5.08876	10.8349	13.9093	26.2863	12.9744	34.3529	62.7451	35.0566
(S)-2-Acetolactate	0.234215	0.212387	0.239184	0.293165	0.295091	0.197968	0.196243	0.177947	0.196689	0.175578	0.245013	0.30848
N-Acetyl-beta-D-glucosaminylamine	0.495985	0.487229	0.439055	0.631964	0.58961	0.155735	1.23909	1.29137	1.37096	2.47864	2.32692	2.38512
4-Indolecarbaldehyde	0.651625	0.602198	0.655762	0.875139	0.818273	0.160907	0.845671	0.899579	0.946215	1.97452	1.94826	2.00662
DL-Tryptophan	43.1378	41.8912	41.4006	54.9811	55.5152	4.13957	59.9405	62.6774	63.1578	122.475	124.52	121.894
2,3-Dimethylquinoxaline	1.45624	1.45484	1.37424	1.88429	1.85225	0.311942	2.05148	2.27968	2.18914	4.39387	4.49476	4.41288
Naphthalen-2-amine	0.268216	0.252151	0.261065	0.328956	0.359846	0.169907	0.382403	0.346562	0.365297	0.711055	0.683375	0.739619
Guanine	40.7806	39.754	42.3624	42.2855	40.3017	5.35156	20.7329	22.4706	22.5982	30.0635	30.7958	30.9258
Methionylleucine	1.50497	1.33685	15.0815	1.22041	1.17446	1.15799	1.81795	3.17318	15.1438	2.76048	2.71869	2.94686
[Similar to: 3-[5,7-dihydroxy-2-(4-hydroxyphenyl)-4-oxo-3,4-dihydro-2H-1-benzopyran-3-yl]-5,7-dihydroxy-2-(4-hydroxyphenyl)-3,4-dihydro-2H-1-benzopyran-4-one; ΔMass: -57.7703 Da]	3.19748	3.16926	3.16916	3.3687	3.95218	2.29086	3.49342	3.50475	3.36253	5.05763	5.24066	9.23965
Trigonelline	18.827	21.3214	18.7272	67.0345	67.0565	91.3968	16.8444	20.7362	17.8905	93.8261	93.6095	108.059
2,4-dihydroxyheptadec-16-en-1-yl acetate	0.631618	0.76134	0.562699	0.814667	0.906761	0.129338	0.680159	0.783521	0.732188	1.17152	1.13855	1.30109
2-Hydroxy-N-(2-hydroxyethyl)propionamide	0.683367	0.599918	0.57886	0.620631	0.697533	37.2154	1.55434	1.55297	1.60948	3.16219	3.09499	3.04953
Acetylcadaverine	5.8576	6.13295	5.56943	2.70328	2.91206	0.133464	32.9728	36.9361	34.0783	33.3197	33.7207	37.1043
Butyryl-L-carnitine	5.06161	5.4896	5.16972	6.15714	6.30455	0.26924	5.25075	5.6235	5.57239	9.5002	9.52646	10.1344
N-Adenylylanthranilate	0.41185	0.477714	0.423698	0.335484	0.419911	0.19976	0.349236	0.411872	0.386694	0.330197	0.289607	0.319528
methyl isoquinoline-3-carboxylate	0.137772	0.176296	0.121213	0.130154	0.124272	0.158124	0.120773	0.0604906	0.122298	0.184028	0.160478	0.19265
trans-3-Indoleacrylic acid	74.0889	78.718	75.043	109.649	107.751	161.085	106.47	112.237	107.47	225.103	226.164	241.294
met-enkephalin	0.452829	0.509398	0.478598	0.487055	0.49933	0.226801	0.409112	0.480849	0.437969	0.420108	0.388208	0.411654
3-Methylhistamine	181.512	191.291	183.786	191.776	186.396	199.244	164.648	174.879	166.993	205.288	206.893	220.84
L-Hypoglycin	0.116034	0.142124	0.11577	0.142996	0.134496	0.166385	0.0879962	0.191765	0.196615	0.228819	0.155252	0.158337
EGTA	0.707633	0.719759	0.706079	0.72174	0.788591	0.267761	0.616599	0.696494	0.718803	0.640468	0.52516	0.632557
7-(1-Ethoxyethoxy)-4,10-dimethyl-3,5,9,11-tetraoxatridecane	0.0387349	0.186703	0.126309	0.0449719	0.0628434	0.117486	0.249723	0.0257586	0.157442	0.0329142	0.0640975	0.154326
Asp-lys	0.122071	0.144643	0.165059	0.0873528	0.0785371	0.104066	0.267351	0.24321	0.307385	0.848353	0.37917	0.367203
Cytarabine	0.858319	0.84213	0.880292	1.26797	1.25517	0.11289	2.1688	2.21108	2.12234	4.14918	4.33734	4.22195
Gly-Pro(Glycylproline)	0.188027	0.163623	0.181138	0.147981	0.181293	0.0944196	0.489127	0.462821	0.478376	1.12008	1.11332	1.11774
Val-Leu	0.517334	0.535585	0.541174	0.162693	0.188551	0.0997983	1.1867	1.20171	1.22289	3.28981	3.41271	3.2945
asn-val	0.0126091	0.0197534	0.0236063	0.0314845	0.029535	0.0672281	0.0153973	0.0198037	0.0239665	0.0463888	0.0394921	0.0331804
2-(Hydroxymethyl)-1-methyl-3,4,5-piperidinetriol	0.103624	0.215562	2.65983	0.0882413	0.126162	0.232115	0.134597	0.528876	2.80525	0.149443	0.150755	0.272606
L-gamma-Glutamyl-L-leucine	0.814907	0.871866	8.74761	0.26562	0.300113	0.693484	0.85368	1.9937	9.14882	2.81641	2.90895	1.91653
7,8-dihydro-8-oxoguanine	0.0669737	0.0658499	0.075902	0.0222252	0.0185862	0.0970011	0.0782685	0.0801042	0.0822001	0.0211991	0.0265224	0.0215576
D-2-Amino-hexano-6-lactam	0.16091	0.184851	0.164031	0.136692	0.16829	13.1724	0.291445	0.387425	0.31155	0.598919	0.593623	0.585609
N~6~-(5-Oxo-D-isoleucyl)-L-lysine	0.00759696	0.726855	2.82754	0.000681578	0.000977412	0.298033	0.00657838	1.2102	1.66841	0.0177791	0.0175877	0.813905
N5-Ethyl-L-glutamine	0.511813	0.998119	10.734	0.480706	0.486378	0.755671	0.653739	2.13682	10.6703	0.769379	0.741941	1.41805
tert-Butyl N-[1-(aminocarbonyl)-3-methylbutyl]carbamate	0.170697	0.15261	0.165014	0.0965283	0.0970539	0.117373	0.401935	0.435054	0.410048	0.901923	0.982146	0.977275
5-Amino-4-imidazolecarboxylate	0.0328358	0.0335788	0.0288664	0.0566147	0.0593558	0.0941449	0.0291938	0.0286437	0.0219077	0.048279	0.0453253	0.0574372
Guanosine	15.0228	14.4085	18.0069	23.8451	23.2913	0.644747	12.1231	12.0285	14.8113	21.6523	22.206	21.3459
Methohexital	0.044226	0.04364	0.0517595	0.0598003	0.0563687	0.0755914	0.0938889	0.0986906	0.108572	0.453322	0.427296	0.446028
(3R)-beta-Leucine	36.1333	36.526	36.7378	40.3855	39.1172	94.5408	55.5393	57.3912	56.6099	89.4027	92.2394	91.8985
L-Indospicine	0.348889	0.364417	0.38319	0.719482	0.718412	0.118472	0.307532	0.30002	0.333754	1.05019	1.05692	1.11732
Deoxycytidine	0.290532	0.373475	2.82761	0.446868	0.448777	0.305963	0.483947	0.865209	2.94456	0.823038	0.823343	0.963121
Isoquinoline	0.302837	0.278311	0.273615	0.347517	0.365026	0.213821	0.388166	0.398843	0.435811	0.722425	0.711459	0.647047
Zalcitabine	90.4833	88.5405	90.36	250.274	248.009	95.3004	56.2469	53.0477	55.8369	301.105	301.746	291.885
prohydrojasmon	0.0553337	0.225101	0.824584	0.060124	0.0664275	0.221354	0.0571173	0.335066	0.474492	0.0203065	0.0580873	0.224322
Gabexate	0.008869	0.00696448	0.0103231	0.00252332	0.00258084	0.0791572	0.0203926	0.0184526	0.0197059	0.0607883	0.0671286	0.0639284
L-Isoleucyl-L-alanyl-D-arginine	0.50001	0.482645	0.496471	0.0496619	0.048765	0.0584315	0.105012	0.105029	0.11266	1.45575	1.46212	1.46818
2-pyridone	0.046267	0.0183887	0.0192243	0.0119039	0.00769381	0.0790562	0.0193859	0.0201835	0.010443	0.0457836	0.0606967	0.0148227
N-Acetylputrescine	0.116811	0.129105	0.120781	0.137975	0.144853	0.191611	0.386911	0.389589	0.392479	0.831202	0.843703	0.803514
3-Methyladenine	0.134002	0.135579	0.13006	0.296714	0.272908	0.0771371	0.072919	0.0652614	0.0624657	0.176793	0.182323	0.180256
Taurine	59.8016	16.9691	110.193	71.4723	72.4451	148.567	70.4005	43.8402	136.677	89.8962	103.872	33.1301
Ala-Pro(Alanyl-Proline)	0.0554508	0.0497787	0.0510393	0.0848476	0.0782673	0.105865	0.138619	0.127611	0.167351	0.31229	0.411564	0.391201
1-(5,6-Dihydro-7H-[1,3]benzodioxolo[6,5,4-de]benzo[g]quinolin-7-yl)ethanone	0.0725164	0.127942	1.69314	0.0822893	0.0852047	0.13777	0.205721	0.349294	1.81565	0.444886	0.436296	0.339343
Onapristone	1.8537	1.7608	1.95695	2.17687	2.13751	0.144478	1.95063	2.02675	2.23042	2.23859	2.23072	2.16381
1_4-Diaminobutane;Putrescine	0.133961	0.12309	0.0770554	0.0739619	0.215125	0.0734749	0.136857	0.216983	0.174177	0.25047	0.308584	0.211678
butanethiol	0.0876699	0.0886055	0.0864586	0.117996	0.129259	0.100495	0.119286	0.129133	0.122915	0.147009	0.149914	0.095871
Butenylcarnitine	0.978316	0.987237	0.96457	1.92038	1.83167	1.2692	1.10965	1.09897	1.00571	3.00059	3.10866	3.14876
Leu-Pro(Leucyl-Proline)	0.0704948	0.0613554	0.068746	0.0760358	0.0570747	0.923867	0.250057	0.282458	0.265992	0.675017	0.566408	0.730359
1-Aminocyclopropane-1-carboxylate	4.33524	4.29322	4.29415	6.95605	6.87334	9.95825	4.79656	4.71564	4.69121	10.3226	10.3224	10.418
N1-Acetyl-5-methoxykynuramine	0.128577	0.130185	0.134559	0.0334664	0.0367751	0.055595	0.244242	0.24901	0.269114	1.12271	1.03521	1.04447
N-Acetyl-α-D-glucosamine	1.8195	2.20475	1.82289	3.21763	3.40545	0.094889	4.5597	4.82338	5.86474	9.62642	9.19062	9.37623
met-val	0.0639338	0.0640691	0.0754214	0.0219646	0.0259662	0.0501308	0.126504	0.141999	0.141783	0.442564	0.388203	0.413465
Acetylcholine	44.146	44.1028	42.7358	55.2716	54.9396	177.588	25.6637	27.2472	26.9979	58.5189	56.5076	57.8908
Hydroxyhexanoycarnitine	0.446388	0.415018	0.421302	0.530346	0.55263	0.143666	0.668969	0.680205	0.665384	1.4281	1.42111	1.43889
1-(((5-amino-2-furanyl)methylene)amino)-2,4-imidazolidinedione	0.0314418	0.0257643	0.0325143	0.0538846	0.0494654	0.0379575	0.0321828	0.0312538	0.0357019	0.0982574	0.0941214	0.101309
Propionylcarnitine	2.42175	2.44594	2.39671	3.49571	2.9861	0.653274	2.76994	2.94636	2.94072	6.3832	6.17542	6.06885
(E)-4-hydroxyphenylacetaldehydeoxime	0.480014	0.483355	0.461135	0.0472399	0.0385732	0.0210842	0.279948	0.289454	0.276679	1.1884	1.19309	1.11075
2-Methylthiazolidine	0.0883488	0.0805804	0.0832404	0.123115	0.103801	0.0868429	0.181538	0.183597	0.192923	0.433376	0.38261	0.369232
L-(-)-Methionine	0.80158	0.806186	0.797862	1.11009	1.07489	1.99241	1.79898	1.85052	1.86854	4.15926	3.72442	3.59229
2_6-Diaminoheptanedioicacid	2.42796	2.35678	5.71336	3.18086	3.27388	0.770279	1.76808	1.84861	4.95639	4.52067	4.05668	3.12557
D-Ala-D-Ala	0.957269	1.23209	7.73415	1.12484	1.06444	0.597831	1.40553	2.26555	7.9544	3.42754	3.53091	3.65796
6-Oxo-pipecolinic acid	2.63274	2.58423	2.56922	2.48788	2.49973	0.221155	2.1667	2.04918	2.06405	5.11971	5.2727	5.04352
N5-(L-1-Carboxyethyl)-L-ornithine	0.722639	0.630883	3.36991	0.58216	0.58715	0.338385	1.24734	1.27592	3.62499	3.2043	3.29966	2.68639
2H-Pyran	0.0798281	0.0854445	0.0750048	0.102789	0.114002	0.606029	0.0754269	0.0743356	0.0706229	0.121594	0.116841	0.102795
tranexamic acid	0.126794	0.130365	0.125537	0.285006	0.345208	0.524956	0.133079	0.14835	0.145333	0.51195	0.533325	0.469873
delta-Guanidinovalericacid	0.0795994	0.0788488	0.0797365	0.200726	0.183076	0.0785824	0.0753834	0.0816838	0.0805411	0.313428	0.298351	0.303016
Tricetamide	0.0512153	0.0557457	0.0495585	0.0298497	0.0643025	0.89706	0.0490372	0.0427619	0.0515354	0.0838757	0.0748837	0.0747061
P-DMEA	0.0236201	0.0244748	0.0261942	0.0361721	0.0330639	0.0453207	0.0208171	0.0261707	0.0245791	0.0440689	0.0387913	0.0410466
1-deoxynojirimycin	0.348054	0.241575	0.340476	0.489413	0.28871	0.32859	0.583694	0.455891	0.416445	1.33801	1.21864	1.18109
N-Ribosylnicotinamide	0.422947	0.489703	0.428731	0.587396	0.576826	1.15056	1.36844	1.43399	1.48831	1.80608	1.81037	1.80379
Coumarone	0.145565	0.134103	0.147478	0.211542	0.297761	0.314788	0.298384	0.283893	0.317711	0.580126	0.555448	0.489826
L-Tyrosine	0.244794	0.283682	3.14909	0.372539	0.488145	0.235503	0.469557	0.623715	4.42984	1.1097	0.966893	0.57019
(E)-Furazolidone	0.138289	0.117294	0.12042	0.194852	0.398667	0.490231	0.300103	0.298621	0.474348	0.537135	0.462405	0.313369
Nicotianamine	0.193178	0.194069	0.206201	0.281321	0.283305	0.019211	0.29299	0.304791	0.313098	0.590527	0.622646	0.589258
Ala-Tyr(Alanyltyrosine)	0.2222	0.209234	1.97554	0.214455	0.230969	0.177182	0.197525	0.379493	2.01547	0.304129	0.30865	0.262428
3-Aminopropane-1-sulfonic acid	0.0324654	0.0305419	0.0231653	0.0544697	0.0620209	0.0200626	0.0347971	0.0418103	0.0370471	0.104755	0.10787	0.0932828
Hexamine	0.0213721	0.0170322	0.0180017	0.0273822	0.0216608	0.0260895	0.0277156	0.0218003	0.0234885	0.0325018	0.0275849	0.0282094
N2-(D-1-Carboxyethyl)-L-lysine	1.56882	1.88615	10.9553	1.55215	1.5742	1.24279	1.89362	3.12396	11.2519	3.50571	3.59018	3.77638
(S)-Methylmalonatesemialdehyde	0.0669656	0.0633214	0.0641932	0.0352635	0.0593368	0.75451	0.135098	0.133978	0.125905	0.246964	0.236126	0.235759
N1-(2-Cyanoethyl)-N1-(4-pyridylmethyl)-3,4,5-trimethoxybenzamide	0.494142	0.535249	0.477535	0.0411928	0.0334707	0.0323717	0.0661677	0.0634272	0.0710146	0.603514	0.544468	0.533546
5-Methyl-1-(1,3,5-trimethyl-1H-pyrazol-4-yl)-1H-1,2,3-triazole	0.365707	0.24656	0.340161	0.138118	0.390159	0.617986	0.437591	0.548818	0.621743	0.408593	0.652658	0.618443
Queuine	0.120284	0.126245	0.184518	0.132884	0.351029	0.200502	0.195552	0.245647	0.258481	0.188014	0.621993	0.227962
Biotinamide	0.0501202	0.048879	0.0717823	0.11202	0.114776	0.199635	0.063038	0.0577932	0.044242	0.162358	0.23824	0.159689
L-Homocitrulline	0.220579	0.192197	0.21207	0.219646	0.251284	0.117346	0.516064	0.49293	0.502662	1.26242	1.20435	1.24129
(S)-4-Amino-5-oxopentanoate	0.394593	0.401146	0.196544	0.455564	0.447646	0.195872	0.394965	1.02006	0.858108	1.16462	1.75282	1.40785
Betaine	1164.64	1173.75	1035.27	1321.3	1322.79	2354.77	1109.16	1006.77	1058.54	1690.81	1667.66	1700.94
2,4,6-triaminotoluene	2.50099	2.5335	2.40037	2.06723	2.24101	4.08127	2.24818	2.27549	2.43353	2.96252	2.91554	3.05062
Glycyl-L-leucine	0.463377	0.248188	2.17357	0.266954	0.271925	0.306244	0.481262	0.501482	2.25377	1.02634	1.05177	0.662441
4-[(3-Acetamidopropyl)amino]butanoic acid	3.28068	3.26403	2.85463	2.46568	2.70919	0.287811	3.24357	2.87666	3.41451	3.8778	4.12506	4.17026
6-(tert-butyl)thieno[3,2-d]pyrimidin-4(3H)-one	34.5767	35.0797	32.0731	33.3265	36.6939	18.4245	43.4728	37.2846	44.5541	25.3732	27.9389	28.717
Diglycidyl ether	21.5315	20.7177	18.1001	23.2414	23.036	57.0834	37.4968	35.5984	40.1363	51.4881	53.1847	55.6503
[FAamino_oxo(6:0/2:0)]2-amino-3-oxo-hexanedioicacid	66.1949	12.3433	92.0705	98.986	99.9198	21.6578	28.8784	27.3182	97.1701	65.7296	65.3188	18.2098
Choline	2971.6	2958.67	2947.96	3907.81	3701.97	10100.8	2169.81	2288.48	2249.53	4130.18	4163.85	4241.15
5'-S-Ethyl-5'-thioadenosine	0.0781584	0.132181	1.65418	0.0901352	0.0962335	0.132764	0.0567029	0.286428	1.60325	0.0914882	0.105548	0.164501
Tyr-Gly	0.0110628	0.0104627	0.0106958	0.0119695	0.0146165	0.0414899	0.0422196	0.0494025	0.0446948	0.104285	0.110188	0.0990576
DL-Carnitine	0.822044	0.798017	0.841291	1.86163	1.91831	27.0497	0.845625	0.818324	0.82445	2.60094	2.67217	2.74455
(R)-3-Amino-2-methylpropanoate	4.4587	4.22575	4.0536	7.01653	7.8252	31.81	5.37514	5.29643	6.05743	8.07245	8.10158	8.30063
Methionylserine	0.00931682	0.0105855	0.0119171	0.0113473	0.0109637	0.045936	0.0292839	0.025069	0.0295458	0.100496	0.0691781	0.0963447
Ergothioneine;Thiolhistidine-betaine	0.172987	0.164436	0.168649	0.0930994	0.0935736	0.0375533	0.0873873	0.0877154	0.0827926	0.0803877	0.0786509	0.0756519
Vicine	0.112217	0.113986	0.11384	0.0475236	0.046098	0.0340125	0.183109	0.216226	0.205911	0.503986	0.297066	0.472287
leu-gln	0.0419566	0.30861	4.23702	0.0122434	0.00875042	0.283418	0.10846	0.803557	4.32401	0.359397	0.336835	0.475196
Troxacitabine	0.0104177	0.0121502	0.0098347	0.0267514	0.0256928	0.0242571	0.00926453	0.0161368	0.00773663	0.0425475	0.0373635	0.0362345
Acetyl-L-carnitine	61.0396	58.501	60.2357	56.8487	62.2714	62.5913	52.705	50.3465	62.6351	74.3904	77.6815	83.1867
D-Pipecolicacid	0.380608	0.409833	0.554102	1.14028	1.15134	0.335112	0.573469	0.765275	0.456821	1.64399	1.66321	1.78095
2-(1-benzofuran-2-yl)-4H-chromen-4-one	0.160224	0.207724	0.152046	0.243869	0.215241	0.511253	0.158687	0.15847	0.188004	0.468542	0.484536	0.409339
L-N2-(2-Carboxyethyl)arginine	0.110969	0.0990719	0.102873	0.133916	0.118841	0.144643	0.235031	0.201344	0.172592	0.630785	0.690213	0.722224
Ambrette musk	0.0241135	0.213768	2.93362	0.0292065	0.0286739	0.197631	0.0405793	0.500762	2.8417	0.0800799	0.0766745	0.265697
2_2'-Iminodipropanoate	0.555702	1.70494	15.2746	0.905235	0.856825	1.06271	0.629391	2.10235	10.3699	1.04261	0.979883	1.61345
tyr-gln	0.00200834	0.00159399	0.00293662	0.00259921	0.0019304	0.0246452	0.00971769	0.00961989	0.00900548	0.0274877	0.0312397	0.0218322
ala-met	0.00233128	0.00233285	0.00232417	0.141665	0.139552	0.0351503	0.00274555	0.00279184	0.00269653	0.26202	0.280387	0.27553
4-(METHYLNITROSAMINO)-1-(3-PYRIDYL-N-OXIDE)-1-BUTANOL	0.0243348	0.0236469	0.0208202	0.0791318	0.079805	0.0994943	0.0147876	0.0186899	0.0178751	0.126267	0.137953	0.128645
Butobarbital	0.00201576	0.00405985	0.0102902	0.00235507	0.00242793	0.0267988	0.0122649	0.013356	0.0167363	0.0393346	0.0421823	0.036094
D-Asparagine	0.00183481	0.00183562	0.00181454	0.00212193	0.00219317	0.0681689	0.0114209	0.0116505	0.00731816	0.0312993	0.0196419	0.0273144
Hypotaurine	0.147733	0.153293	0.15527	0.248215	0.233951	0.0383535	0.189497	0.21124	0.206468	0.394417	0.380167	0.385952
Dihydrothymine	0.0910512	0.0933468	0.0879634	0.0097591	0.183282	0.291831	0.118029	0.124869	0.148735	0.341554	0.384599	0.323621
N-Acetyl-L-citrulline	0.152242	0.195372	0.101023	0.141965	0.114968	0.172009	0.417824	0.468106	0.281826	0.936665	0.948421	0.991189
Creatine	600.241	589.037	562.836	781.6	770.922	1370.64	445.643	464.05	454.253	764.048	754.661	754.247
MFCD00025555	3.37056	6.91982	10.9587	0.726239	0.810458	7.41288	6.11852	12.4976	11.3488	20.7019	34.7869	36.636
6-Acetamido-3-aminohexanoate	0.168985	0.452767	4.80493	0.0734502	0.207669	0.595858	0.259309	0.945378	5.02901	0.57716	0.48792	0.822349
N-Acetylaspartylglutamicacid	0.187658	0.18575	0.17094	0.455522	0.3733	0.111289	0.0586479	0.0526921	0.0306446	0.121446	0.0965283	0.0624075
Leucylproline	3.60344	3.47928	3.57604	4.7039	4.65042	5.79278	2.60508	2.7449	2.72686	4.52215	4.23264	4.56475
NP-022238	0.321345	0.359637	0.338357	0.366909	0.491696	0.0273411	0.17898	0.187864	0.18766	0.519921	0.514638	0.507443
Homoarginine	0.790433	0.709142	0.675071	0.556076	0.568762	0.902435	2.35812	2.47339	2.57534	4.16568	4.24426	4.04109
gamma-Glutamyl-gamma-aminobutyraye	0.423464	0.487427	5.19461	0.362253	0.343375	0.358965	0.693667	1.08549	5.32266	2.67911	2.5611	1.16892
4-Nitroaniline	4.60261	4.71826	4.65009	8.80065	8.7185	6.89695	3.81632	3.77251	3.75706	10.521	11.3223	11.3227
Imidazole-4-acetaldehyde	4.54708	4.24667	4.25048	7.56544	7.90859	5.60621	3.39068	3.29246	3.16891	9.15659	9.13426	9.12718
4-phenylsemicarbazide	4.54708	4.24667	4.25048	7.56544	7.90859	5.60621	3.39068	3.29246	3.16891	9.15659	9.13426	9.12718
Apigenin7-O-beta-D-glucoside	0.227734	0.233341	0.24674	0.355685	0.330999	0.0495996	0.207505	0.230974	0.185277	0.300818	0.388782	0.390128
4-(Methylthio)-6-(4-pyridyl)-1,3,5-triazin-2-amine	48.999	49.5798	48.6187	66.8728	68.0735	10.1268	45.8826	47.0758	47.5784	78.4696	76.578	78.8709
2_3-Dimethylmaleate	0.993731	1.06251	0.972627	1.47827	1.49038	0.798788	1.08375	0.715538	0.922036	1.33806	1.52172	1.72124
US4550000	0.498798	0.522821	0.534048	0.660556	0.619822	0.0839211	0.419166	0.544891	0.495251	0.739224	0.804348	0.785159
3-[3-(1,3-dimethyl-1H-pyrazol-4-yl)-1H-1,2,4-triazol-1-yl]-5-methylisoxazole	0.475389	0.476768	0.453497	0.847531	0.793501	0.67021	0.3069	0.3404	0.362063	0.697668	0.747821	0.848087
(4aR,5R,6R)-6-hydroxy-4a,5-dimethyl-3-(prop-1-en-2-yl)-2,4a,5,6,7,8-hexahydronaphthalen-2-one	0.849515	0.854302	0.839264	1.51696	1.44442	1.92078	0.612773	0.625173	0.645834	1.47927	1.59716	1.66245
4,8-dihydroxy-6,6,8-trimethyl-1H,3H,4H,4aH,5H,6H,7H,7aH,8H,9H-azuleno[5,6-c]furan-1-one	0.247072	0.248228	0.265391	1.25832	1.19095	0.636589	0.211989	0.212231	0.211467	1.20819	1.22331	1.18615
6-(Dimethylamino)-2-fluoro-3-(hydroxyiminomethyl)benzonitrile	2.76769	2.68466	2.8635	3.21277	3.42489	0.0265978	3.83333	3.88074	3.95398	2.85667	2.98738	2.99919
4-Aminopyridine	0.689376	0.656944	0.673718	1.70997	1.6643	1.12313	0.513226	0.50475	0.534664	1.85761	1.97859	2.03971
N-Acetyl-D-quinovosamine	0.0897356	0.0621623	0.0882836	0.0591152	0.0640608	0.0477097	0.287439	0.262633	0.25403	0.846492	1.20056	1.29014
Glycerophosphoglycerol	0.173895	0.178555	0.172571	0.251418	0.268654	0.0707695	0.264492	0.276659	0.281457	0.530079	0.576583	0.595227
Arg-Trp	1.6281	1.54675	1.59735	2.04259	2.05474	0.381865	2.12995	2.21711	2.25751	6.5271	6.50295	6.52514
N-Acetylglucosaminitol	0.489387	0.492022	0.319624	0.300666	0.310006	0.266374	0.565666	0.504917	0.438578	0.735957	0.74005	0.74942
(1R,5S,6R,7R,9S,11S,12S,13S,14S)-3-Amino-14-methyl-8,10-dioxa-2,4-diazatetracyclo[7.3.1.1~7,11~.0~1,6~]tetradec-2-ene-5,9,12,13,14-pentol	0.111251	0.254758	3.82291	0.191367	0.21381	0.213291	0.0433204	0.659136	3.84939	0.143856	0.167358	0.301393
ile-his	0.561116	0.585333	0.352654	0.92009	0.532909	0.0793926	0.931608	0.967998	0.975902	3.65267	3.67907	2.63275
L(-)-Carnitine	274.867	268.694	272.967	432.1	431.055	695.331	309.08	313.912	319.874	733.433	736.623	730.963
NLK	1.11	1.10395	1.15017	2.4968	2.61689	0.375397	0.907078	0.834257	0.817264	4.55764	4.62439	4.541
Acetohydroxamic acid	0.758515	0.729965	0.764885	2.34292	2.33872	1.489	1.59207	1.5739	1.51269	2.71346	2.54983	2.59944
L-Threonine	5.16248	5.30361	5.032	9.55484	9.60198	5.7468	8.13114	8.35494	8.26751	20.0265	20.8062	20.105
Valylglutamine	0.194454	0.187412	0.194244	0.206731	0.17775	0.025466	0.277115	0.24325	0.229668	1.94581	2.16454	1.96323
lys-gln	0.0377936	0.0388756	0.0347109	0.0467913	0.0379322	0.0243635	0.0290436	0.0314323	0.0197538	0.255469	0.306346	0.268985
APM	2.14032	2.09422	2.09334	1.89537	1.88971	0.0572832	1.15233	0.912688	0.964019	2.4822	2.63178	2.45717
Methylimidazoleacetic acid	0.640908	0.475671	0.612121	2.37453	2.26658	3.32894	0.820918	0.996455	0.806785	4.04627	4.05717	4.25493
3-Guanidinopropanoate	27.3565	13.5666	27.5125	43.7717	12.8465	15.121	6.24916	11.7266	15.7168	23.1211	24.2056	22.9043
2,4-Diacetamido-2,4,6-trideoxy-alpha-D-mannopyranose	0.258132	0.203911	0.251283	0.151694	0.162946	0.0794877	0.518461	0.490471	0.474138	1.84174	2.17611	2.26203
N-Acetylornithine	2.15426	2.13978	2.31644	1.67555	1.64597	0.461892	1.96167	1.89354	1.97189	2.26369	1.43407	2.49556
NP-015114	1.49323	1.46696	1.46364	2.9776	2.9905	1.11739	1.41101	1.3497	1.34436	3.89112	4.04498	4.16592
hercynine	0.162247	0.1682	0.156193	0.302156	0.305205	0.0715798	0.144272	0.149695	0.147396	0.394134	0.416301	0.413447
Pyrrole	0.4355	0.367427	0.394576	0.951777	0.851366	0.975832	0.269465	0.2941	0.346542	1.13554	1.12384	1.08395
3-(3-Chlorophenyl)-5-phenyl-1H-1,2,4-triazole	0.230852	0.196515	0.227774	0.572461	0.505645	0.0226292	0.22378	0.245863	0.246871	0.609879	0.621578	0.601119
2-Dimethylamino-5,6-dimethyl-4-hydroxypyrimidine	0.19875	0.382378	3.15111	0.562203	0.57622	0.339519	0.120126	0.58586	2.95441	0.692079	0.671437	0.851015
5-Nitro-o-toluidine	0.277713	0.236856	0.301724	0.811632	0.759121	0.25336	0.185919	0.147662	0.169075	0.909292	0.836449	0.974796
α-Lactose	1.11036	1.08783	1.08696	0.854413	0.843509	1.02086	0.549864	0.586997	0.577266	0.660505	0.608571	0.696337
2-Aminoacrylate	0.00819855	0.00229151	0.00228498	0.0163002	0.0166912	0.0125297	0.0109442	0.0183654	0.0187894	0.028076	0.0241386	0.00339845
7-{[(1S,4aS,6S,8aR)-6-hydroxy-5,5,8a-trimethyl-2-methylidene-decahydronaphthalen-1-yl]methoxy}-2H-chromen-2-one	0.0226448	0.02247	0.0229742	0.0322262	0.0312253	0.00183501	0.0194724	0.019901	0.0209868	0.0479697	0.0487592	0.0490803
trp-lys	0.000577007	0.000644002	0.000608234	0.000665828	0.000678928	0.000250618	0.000710816	0.000881866	0.000818994	0.020138	0.0207597	0.020777
S-Adenosylhomocysteine	0.0625706	0.0641407	0.0612897	0.099592	0.104031	0.000831849	0.0530196	0.050094	0.0538411	0.0897002	0.0936741	0.0914205
Eglumetad	0.0136803	0.0134123	0.00971288	0.0175505	0.0183798	0.00175176	0.0126019	0.025545	0.0241286	0.0434379	0.0350269	0.0441108
Methylazoxymethanol	0.9658	0.495241	1.33193	0.520192	1.61782	0.165303	0.226407	0.527811	0.547348	0.415872	0.754036	0.959064
N2-Acetyl-L-aminoadipate	0.0349988	0.0370869	0.0356673	0.043959	0.0241185	0.00689996	0.0606008	0.0660855	0.0667883	0.103281	0.114495	0.115203
DL-Glutamine	8.92154	9.02267	9.08902	10.7816	10.9978	1.28744	7.54072	7.28375	7.28278	12.453	13.2728	12.3033
NPYR	0.148966	0.137516	0.133978	0.152289	0.155007	0.0208141	0.121594	0.108217	0.10743	0.169729	0.173517	0.19494
[Similar to: DL-Glutamine; ΔMass: 0.0187 Da]	0.00853878	0.00497955	0.00878534	0.00901181	0.00357237	0.000382459	0.00457821	0.00589224	0.00102099	0.00462491	0.00440154	0.00289462
BX9286000	0.0103117	0.0104521	0.0110331	0.015984	0.018658	0.00448406	0.0257427	0.0267819	0.0256078	0.0485594	0.04966	0.0510116
DL-Serine	0.0977117	0.102998	0.100965	0.131885	0.132393	0.0442166	0.137985	0.150164	0.146214	0.250355	0.243584	0.248044
N-Acetyl-L-histidine	53.3422	9.55514	29.9097	83.761	85.6453	12.3995	45.3885	20.4557	43.976	90.0192	87.8895	19.2201
NP-012972	0.00319011	0.00386248	0.00294975	0.0162515	0.0143226	0.000402552	0.00240247	0.00253186	0.00240821	0.0184416	0.0204736	0.0193478
Phenylalanylarginine	0.014206	0.0152604	0.0150602	0.0071343	0.00593004	0.000305242	0.0232616	0.0252424	0.027729	0.0704752	0.0693706	0.0696214
1-Amino-1-deoxy-scyllo-inositol	0.00184455	0.00166811	0.00233069	0.00326946	0.00337491	0.000265484	0.00443509	0.00491532	0.00513631	0.0060984	0.00593236	0.00591838
arg-leu	0.0671859	0.00168753	0.00174863	0.00156544	0.00135801	0.000296763	0.00240801	0.00203767	0.00271417	0.00646955	0.00610722	0.00620916
Î²-D-Ribofuranosylcreatine	0.0251287	0.0273707	0.0254417	0.0335308	0.0359945	0.00279977	0.0259144	0.0246218	0.0255147	0.0552068	0.055882	0.0575551
6-[(3S)-3-{5-[4-(Dimethylamino)phenyl]-1,3,4-oxadiazol-2-yl}-1-pyrrolidinyl]nicotinonitrile	0.0289001	0.0283197	0.0298596	0.0340106	0.0319198	0.000787748	0.0308215	0.0313552	0.0307666	0.0472496	0.0477237	0.0485035
Carnosine(beta-alanyl-L-histidine)	0.00877435	0.00880351	0.0093954	0.0116287	0.0123198	0.00184408	0.0158578	0.0136189	0.0136567	0.0377494	0.0354848	0.0351397
4-(trifluoromethyl)nicotinic acid	0.281721	0.294306	0.284515	0.270187	0.280682	0.000622889	0.259649	0.284463	0.28478	0.228404	0.231545	0.228835
2-amino-2,3,7-trideoxy-D-lyxo-hept-6-ulosonic acid	0.00808163	0.00758726	0.0080997	0.0138143	0.0131529	0.000213205	0.00557393	0.00615552	0.00635455	0.0160426	0.0159479	0.016501
4-Guanidinobutanal	0.00475831	0.00654303	0.00647037	0.0069787	0.00699861	0.000345071	0.00757542	0.0086089	0.0067333	0.0136873	0.0143483	0.0149095
L-(+)-Citrulline	0.679081	0.693437	0.68685	1.05413	1.02328	0.0250798	0.930636	0.91697	0.899387	2.19055	2.24321	2.29972
4-Methylene-L-glutamine	0.679081	0.693437	0.68685	1.05413	1.02328	0.0250798	0.930636	0.91697	0.899387	2.19055	2.24321	2.29972
Deoxyadenosinemonophosphate	0.00188233	0.00132156	0.00167793	0.00271074	0.00200572	0.000269596	0.00155337	0.00321175	0.00306468	0.00639293	0.00653185	0.00683624
D-(+)-Pyroglutamic Acid	10.0023	10.1337	10.2716	12.509	12.709	1.40804	8.50521	8.15386	8.13036	14.3156	15.1658	14.2913
Acipimox	0.161615	0.164525	0.165922	0.22408	0.233568	0.000746417	0.272091	0.298303	0.294564	0.365452	0.354175	0.357555
L-MethionineS-oxide	0.00746375	0.00822866	0.00955825	0.0124443	0.0161581	0.00094258	0.0109474	0.00913823	0.00991261	0.022594	0.0255725	0.025757
Loganin	0.000979214	0.00134415	0.00127531	0.00306943	0.00279685	0.000135858	0.00123038	0.00180422	0.00137531	0.00310345	0.00311051	0.00344088
2-(6,7-Dimethoxy-3,4-dihydroisoquinolin-1-yl)aniline	0.030203	0.0329644	0.0314264	0.0442492	0.0448114	0.00866767	0.0408309	0.0354127	0.0346088	0.0835486	0.0855588	0.0855042
Imetit	0.0148707	0.0131787	0.0157943	0.00253728	0.0190636	0.000831064	0.0141929	0.0123254	0.0123643	0.0211753	0.0224666	0.0220677
sn-glycero-3-Phosphoethanolamine	2.6309	1.90352	10.3366	4.45429	4.34133	2.53436	2.03616	4.94756	14.2879	3.2932	3.33785	2.26619
Asparagine	0.0433425	0.0375523	0.0424862	0.0744358	0.074617	0.011962	0.0879802	0.0797539	0.0739822	0.208087	0.2169	0.22128
S-Lactoylglutathione	0.187572	0.340349	4.89521	0.258904	0.290062	0.304101	0.151669	0.847073	5.00554	0.374146	0.37182	0.450559
N-(2-Cyanoethyl)-L-glutamine	0.000793433	0.000853193	0.000713105	0.000331359	0.000361953	0.00021593	0.00414719	0.00351305	0.00404078	0.00748868	0.00821969	0.00758279
(Z)-thiofanox	0.00029937	0.000302533	0.000333011	0.000379525	0.000400087	0.000234377	0.00130776	0.00136019	0.00135628	0.00255124	0.00232007	0.00258699
Xanthommatin	0.00563181	0.00522315	0.00536794	0.00533094	0.00509557	0.000358592	0.00496408	0.00471838	0.00493648	0.0063523	0.00610683	0.00582327
Pirbuterol	0.0668687	0.062256	0.0590962	0.0576119	0.0731183	0.0492557	0.0403572	0.0445847	0.0446808	0.0631704	0.0716187	0.0585324
N-{4-[(2R,3R)-3-(Hydroxymethyl)-4-methyl-5-oxo-2-morpholinyl]phenyl}-2-methylbenzamide	0.108414	0.167414	0.107744	0.110568	0.11357	0.00469637	0.0984988	0.0999618	0.103726	0.0730725	0.0820021	0.0736887
leu-his	0.0052326	0.00493282	0.00628294	0.00529393	0.00239601	0.000275607	0.0102168	0.00947095	0.00850775	0.0464692	0.0469788	0.0515668
Pyrazineethanethiol	0.00119853	0.00190396	0.00166135	0.00225476	0.00309776	0.00035436	0.001317	0.00198461	0.00199577	0.0087331	0.00940513	0.00918592
L-Glutaminyl-L-proline	0.00254961	0.00258791	0.00298624	0.00427648	0.00366962	0.000262586	0.00581759	0.00345236	0.00390213	0.0179608	0.0184451	0.0200027
MFCD00037215	0.00400109	0.173692	2.58446	0.00480539	0.00574741	0.155601	0.0298522	0.427688	2.60825	0.0832231	0.0897573	0.21992
[Similar to: IRH; ΔMass: -169.0853 Da]	0.0662557	0.0647343	0.00172811	0.00702011	0.00634914	0.000258735	0.0632675	0.0549865	0.0512118	0.155662	0.197821	0.206651
1,3-Dimethyl-6-morpholino-1,2,3,4-tetrahydropyrimidine-2,4-dione	0.0227537	0.0233098	0.0235847	0.033635	0.0350492	0.0216685	0.0227124	0.0215344	0.0224358	0.066455	0.065354	0.0658182
Leu-arg	0.0718829	0.0704481	0.0725915	0.00744706	0.00673528	0.000310722	0.0606592	0.050576	0.0491005	0.163028	0.207183	0.209716
Pregabalin	0.171146	0.174012	0.171496	0.312227	0.31211	0.245387	0.0324074	0.0362197	0.0350706	0.0701063	0.0705878	0.0673119
EDDA	0.0343807	0.245518	3.60569	0.0315774	0.0300077	0.217166	0.0879642	0.646965	3.69103	0.187207	0.208231	0.310916
Deoxyguanidinoproclavaminicacid	0.00402428	0.005272	0.00336835	0.0129758	0.00722734	0.000533531	0.0041718	0.0054625	0.00525439	0.0143415	0.0136949	0.0147478
(2R)-2-Hydroxy-3-(phosphonooxy)-propanal	0.0217361	0.0220247	0.0184426	0.026299	0.0258373	0.0105291	0.0234865	0.0231368	0.0226347	0.0419779	0.0434158	0.0442451
Secnidazole	0.389802	0.263606	4.06173	0.433029	0.501736	0.249482	0.465005	0.640714	3.93381	0.376194	0.484344	0.307392
Leu-Val	0.0354457	0.480168	1.79665	0.023085	0.0247356	0.194527	0.0901078	0.742303	1.09569	0.1599	0.155662	0.529297
Stachydrine	0.963215	0.954287	0.988553	1.11011	1.11222	0.900087	0.833175	0.828296	0.833066	1.60517	1.68267	1.6356
1-(beta-D-Ribofuranosyl)-1,2-dihydropyrimidine	0.00126519	0.00134	0.00143143	0.00280196	0.0030166	0.000256467	0.000873363	0.000835027	0.0006783	0.00282518	0.00272189	0.00238408
asn-pro	0.000624338	0.000758163	0.00103751	0.0010953	0.00121257	0.00026579	0.00519928	0.00266861	0.00198148	0.000851255	0.00929547	0.0105482
(2R,6S)-2,6-Diamino-3-hydroxyheptanedioic acid	0.0284716	0.0296755	0.0291458	0.0392983	0.0375175	0.0033856	0.0720531	0.0501859	0.045694	0.120627	0.137245	0.136756
Glu-Gly	0.0028899	0.00319433	0.00287988	0.00441929	0.00476507	0.000920499	0.00633946	0.00557865	0.00541666	0.0117017	0.0125853	0.0131405
3-(Pyrazol-1-yl)-L-alanine	0.269623	0.281675	0.272678	0.409192	0.41243	6.90855	0.280435	0.229646	0.235482	0.437551	0.483202	0.487852
beta-Glycerophosphoricacid	1.82507	3.66542	15.0756	1.02562	0.915627	1.77747	0.960783	5.52849	15.9955	0.952916	0.927053	1.72636
Efloxate	0.00058167	0.000643804	0.000543259	0.000945996	0.000836859	0.000342146	0.000406648	0.00019558	0.000157432	0.000522464	0.00060267	0.000493349
(2R_3S)-2_3-Dimethylmalate	0.0237492	0.0195357	0.0231223	0.0163737	0.018065	0.00887778	0.0122831	0.00969922	0.00910172	0.012178	0.0146152	0.0137165
2-Methacryloyloxyethyl phenyl phosphate	0.000299479	0.00029568	0.000357293	0.00123403	0.0017529	0.000372387	0.000510114	0.000409257	0.000260151	0.00288197	0.00361824	0.00315334
AMPA	0.000507798	0.000361299	0.000387654	0.000436037	0.000401875	0.000228781	0.00570213	0.00132194	0.00211455	0.00379411	0.0041802	0.00992039
L-Glutamic acid	61.7455	88.801	685.554	97.8547	99.3373	95.5063	53.6707	235.731	796.084	115.383	118.816	139.771
Glutaminyl-4-hydroxyproline	0.000637618	0.000771658	0.000768756	0.0013479	0.0011471	0.000228412	0.00561388	0.00263942	0.00190767	0.00699607	0.0103101	0.0106854
Threonylglutamine	0.000613724	0.000817875	0.00101965	0.000424685	0.000555435	0.000270856	0.00528339	0.00253512	0.0020576	0.00694095	0.0108653	0.0111814
Ovothiol A	1.20891	1.22923	1.21509	1.65216	1.58036	0.049746	1.04035	1.2647	1.09214	3.01451	3.22849	3.0488
alpha-D-Xylose1-phosphate	0.00983165	0.00981434	0.010092	0.0137058	0.0175232	0.00167866	0.00683898	0.00662518	0.0064315	0.014783	0.0154571	0.0151038
1-[(3-Carboxypropyl)amino]-1-deoxy-beta-D-fructofuranose	0.00172421	0.0016759	0.00181766	0.00120166	0.00218566	0.000386551	0.000922727	0.00165275	0.00168645	0.00345913	0.00288141	0.0031098
2-[(2-Amino-2-carboxyethyl)thio]butanedioic acid	0.00285411	0.00289979	0.00289038	0.00256768	0.00268709	0.000211136	0.0111879	0.0114831	0.0114716	0.011783	0.0123257	0.0127674
5-L-Glutamyl-taurine	0.0531015	0.290245	4.39186	0.0525254	0.0600128	0.262222	0.176975	0.741198	4.41975	0.236595	0.236903	0.367928
Glycylglutamine	0.0450974	0.181238	2.69802	0.0383443	0.041125	0.167048	0.21647	0.463954	2.8014	0.389701	0.390293	0.220984
sn-glycero-3-Phosphocholine	2.69367	2.76582	2.77322	5.22829	5.11502	2.50399	2.83021	2.26578	2.05721	4.56319	4.85487	5.05287
Cyclohexane-1,2-diaminetetraacetic acid	9.6784e-05	0.00010582	1.42567e-05	0.000269432	0.000439012	0.000398358	0.000452313	9.94475e-05	8.06126e-05	0.000310572	0.000568278	0.00054079
N2-Succinyl-L-arginine	0.00159013	0.00189889	0.00192148	0.00189961	0.00209391	0.000560314	0.009466	0.00460046	0.00381819	0.0234919	0.0245159	0.0278876
Gly-Ser	0.169622	0.518561	7.81078	0.201001	0.216758	0.471671	0.262202	1.31637	7.86531	0.537789	0.538682	0.648465
2-Amino-4-methylpyrimidine	1.45066	1.48497	1.34195	3.05063	3.00031	2.97285	1.15562	1.24118	1.90826	3.68951	3.78846	3.83703
carglumic acid	0.117978	0.180975	2.66194	0.180331	0.177659	0.177054	0.235661	0.47002	2.76617	0.586021	0.632508	0.228004
D-myo-Inositol1_2-cyclicphosphate	0.415408	0.116832	1.71845	0.589251	0.606251	0.104149	0.212236	0.29102	1.68848	0.354226	0.390172	0.146559
glu-ser	0.0454969	0.234905	3.36263	0.0515042	0.0413353	0.222506	0.106787	0.587897	3.52102	0.267924	0.281887	0.319323
ser-asp	0.0513245	0.192985	2.84456	0.0551474	0.0639173	0.188027	0.11956	0.500435	2.9468	0.376812	0.394077	0.242267
D-Raffinose	0.0869589	0.0831742	0.081379	0.0515975	0.0506684	0.000542005	0.0205743	0.0222228	0.0240022	0.0375102	0.0373314	0.0346145
Bis-D-fructose2'_1:2_1'-dianhydride	0.00917714	0.00880938	0.00887877	0.00707772	0.00728328	0.000260301	0.00256958	0.0023282	0.00269694	0.00478231	0.00576029	0.00517611
Ser-Ser	0.287317	0.295092	4.35345	0.167464	0.180277	0.2697	0.742717	0.751082	4.51819	1.33011	1.31167	0.798076
Linamarin	0.0111849	0.0111893	0.0117066	0.0241368	0.0251285	0.00614125	0.0094301	0.00744993	0.00611598	0.0273491	0.0279079	0.0293038
glu-asp	0.0342687	0.119278	1.8111	0.0507039	0.0482051	0.110475	0.046342	0.305226	1.78241	0.14106	0.133866	0.149304
N4-(Acetyl-beta-D-glucosaminyl)asparagine	0.00026412	0.000671614	0.00072688	0.00145684	0.00129283	0.000369615	0.000250527	0.000215333	0.000215989	0.00199583	0.00230616	0.00217902
sulnidazole	0.00954715	0.00944672	0.00967166	0.0404543	0.0415279	0.00134741	0.00812368	0.00661176	0.00622664	0.0387083	0.040155	0.0408605
Homoanserine	0.00168397	0.00153424	0.00159833	0.00101814	0.000797104	0.000406405	0.00275939	0.00317274	0.00278713	0.00516555	0.00491539	0.00494211
8-Hydroxyalanylclavam	0.00326067	0.00266024	0.00297778	0.00130849	0.00103672	0.000379992	0.00649842	0.0040698	0.00384415	0.0141737	0.015752	0.0137655
glu-thr	0.000563391	0.00078449	0.000661783	0.00186807	0.00173706	0.000412044	0.00148791	0.000602932	0.000887559	0.00987335	0.00971237	0.0109536
Lotaustralin	0.00348662	0.00300592	0.00327035	0.00215532	0.00236224	0.000327631	0.002348	0.00245789	0.00250693	0.00393195	0.00359666	0.00347684
val-arg	0.00964338	0.00932132	0.0093598	0.00301638	0.00310819	0.000758853	0.0165621	0.0212959	0.022721	0.0284395	0.0273041	0.0277769
N-[(1R,9S)-11-(1-Acetyl-4-piperidinyl)-6-oxo-7,11-diazatricyclo[7.3.1.02,7]trideca-2,4-dien-5-yl]-4-chlorobenzenesulfonamide	0.127806	0.135504	0.131964	0.094756	0.0969155	0.00794541	0.0382138	0.0417979	0.0415738	0.0595434	0.0579394	0.0583486
L-Pyroglutamic acid	0.0620758	0.0672501	0.0673061	0.105989	0.100079	0.00789995	0.0496477	0.0390864	0.036874	0.128285	0.126593	0.134065
Glycylglycylglycine	0.0235278	0.206811	3.24207	0.0291144	0.0308627	0.185337	0.263444	0.532661	3.21717	0.312474	0.298598	0.263948
3-Hydroxy-2-methyl-4-pyrone	0.0116612	0.0125504	0.0125613	0.00962308	0.0113694	0.00481391	0.00535337	0.00316604	0.00592817	0.00593008	0.00341149	0.0117193
Corraton	0.000254998	0.000386676	0.000163589	0.000110312	0.000127932	0.000224134	0.00527287	0.00487785	0.00517853	0.013987	0.0142223	0.0144949
gln-asn	0.00707193	0.193087	2.84155	0.00323502	0.00309959	0.165637	0.192422	0.484975	2.76481	0.34353	0.346237	0.295287
Cytidine;1-beta-delta-Ribofuranosyl-Cytosine	0.00667045	0.496219	1.81095	0.0104092	0.0111788	0.205242	0.0266739	0.766746	1.10221	0.0404397	0.0396974	0.565926
L-Carnitinamide	0.550371	0.964729	8.76873	0.629235	0.629055	1.23991	0.458328	1.75973	8.55782	0.919442	0.924508	1.28033
NP-003469	0.0416602	0.0433074	0.0450918	0.0585085	0.0560752	0.000960671	0.01937	0.0197068	0.0198342	0.0263732	0.0258289	0.0259528
1-Deoxy-D-altro-heptulose7-phosphate	4.86008	0.449557	1.9098	7.1359	7.26678	0.734682	2.15736	0.777969	1.84606	3.31641	3.52763	0.415966
N1-Acetylspermidine	0.0152097	0.0141809	0.0141266	0.0138861	0.0135752	0.0284074	0.03636	0.0389249	0.0404143	0.0750683	0.0752962	0.0755609
Î³-Glu-Gly	0.002016	0.0018301	0.00249395	0.00173967	0.0025479	0.000367824	0.00899903	0.00715206	0.00644088	0.0190355	0.023764	0.0207523
Hydantoin-5-propionate	0.00065241	0.000467096	0.000432368	0.00184002	0.000917292	0.000270379	0.00327889	0.00306393	0.00281446	0.00568459	0.00600894	0.0062474
EJ4025000	0.000237457	0.000387021	0.000454258	0.000551683	0.000713185	0.000641409	0.0022769	0.00228213	0.0027073	0.00717339	0.0078737	0.00722405
1_2-Benzoquinone	0.0063465	0.00662999	0.00685928	0.00379573	0.00418405	0.00135203	0.0104757	0.00868982	0.0104546	0.0239974	0.0243166	0.0314855
1D-1-Guanidino-1-deoxy-3-dehydro-scyllo-inositol	0.017506	0.229113	3.43491	0.0180884	0.016485	0.204534	0.169358	0.570277	3.45085	0.26783	0.237154	0.286859
N3,N4-Dimethyl-L-arginine	0.174444	0.168415	0.171188	0.163326	0.164303	0.126363	0.524474	0.551387	0.572317	0.853565	0.846692	0.857574
asp-gln	0.000126252	0.000121065	0.000454489	0.000194752	0.00108081	0.00032482	0.00383055	0.00289579	0.00280908	0.00779201	0.00852651	0.00817983
4-Dimethylaminoantipyrine	0.0358913	0.0375203	0.0367308	0.0228607	0.0218052	0.0140447	0.0357901	0.0350035	0.0348932	0.0992017	0.100006	0.101246
lys-leu	0.0181905	0.173455	2.42875	0.00314481	0.00321241	0.162849	0.0183234	0.45631	2.45441	0.0503175	0.0495747	0.222184
Putrescine	0.106551	0.104934	0.0259192	0.110319	0.0259268	0.12668	0.184697	0.214692	0.232779	0.137544	0.134151	0.124983
1-Amino-1-deoxy-scyllo-inositol4-phosphate	0.00210149	0.00220574	0.00251389	0.00222345	0.00251009	0.000326069	0.00388566	0.00329475	0.00362181	0.00769303	0.00917185	0.00798007
gamma-L-Glutamylputrescine	0.120444	0.261014	3.42177	0.133144	0.0995936	0.244825	0.132595	0.599213	3.35864	0.315238	0.318176	0.332506
DL-Arginine	4.43557	4.42544	4.41929	4.71439	4.71604	2.52754	4.94312	4.94019	4.94734	8.33096	8.38818	8.35695
Sildenafil	0.00266914	0.00358281	0.00296809	0.00299256	0.00338991	0.000378424	0.00231065	0.00290431	0.00334878	0.00434367	0.00514945	0.00540494
Resolvin D1	0.0238323	0.0221484	0.0242575	0.0193208	0.0190673	0.000671453	0.0225067	0.0251824	0.0271934	0.0282503	0.0262286	0.0258009
H3HP-DO3A	0.00814831	0.00861555	0.00797473	0.00414698	0.00516977	0.000559311	0.00680483	0.0101908	0.0120179	0.00394203	0.00336496	0.00230886
4-Butyloxazole	0.0925163	0.0926673	0.0920823	0.0638753	0.0642064	0.0521362	0.0697746	0.0289226	0.0680998	0.0756978	0.0733641	0.0716022
3'-CMP	0.00882417	0.00856748	0.0091585	0.0125605	0.0118017	0.00655529	0.00990868	0.0101411	0.00941916	0.00555758	0.0203386	0.0209176
1-(4-methyl-2-pyridyl)pyrrolidine-2,5-dione	0.060154	0.0603659	0.0597223	0.0395766	0.0425227	0.000960925	0.066567	0.0737028	0.0747417	0.0519772	0.0507888	0.0486513
L-Lysine	1.2834	1.19867	1.17225	1.13128	1.13952	0.684856	1.58426	1.47933	1.53584	2.52779	2.5662	2.55019
L-Alanyl-3-{[(2E)-4-amino-4-oxo-2-butenoyl]amino}-L-alanine	0.0170347	0.0114496	0.0162995	0.00920645	0.0183858	0.0109515	0.0232872	0.0209056	0.0210109	0.0691219	0.0817386	0.0711385
beta-Alanyl-L-arginine	0.0720732	0.072748	0.0684997	0.0717182	0.0729788	0.0179615	0.0435472	0.0406602	0.0395904	0.107416	0.108955	0.105028
3-Carboxy-1-methylpyridinium;N-Methylnicotinicacid	0.00638585	0.00635544	0.00624987	0.00685863	0.00730482	0.00155627	0.00862313	0.00767769	0.00713672	0.0155046	0.0139752	0.0145476
UDP-N-acetylglucosamine	0.148565	0.148918	2.21289	0.224464	0.241009	0.134101	0.213248	0.380237	2.28595	0.682455	0.729215	0.19513
Ornithine	0.0690224	0.0584372	0.0670774	0.0807193	0.0939241	0.0167827	0.0435582	0.0477201	0.0456585	0.0907881	0.0833795	0.077583
Coformycin	0.0067205	0.00326399	0.00666566	0.0120605	0.00997398	0.000917443	0.00720284	0.00607225	0.00917358	0.0250266	0.0297921	0.027992
(4aR,7aS)-6-Isobutyl-4-(4-pyridinylmethyl)hexahydropyrrolo[3,4-b][1,4]oxazin-3(2H)-one	0.000751335	0.00119529	0.000721148	0.000935942	0.00124533	0.000434623	0.0146257	0.0145032	0.0140098	0.0351417	0.0360051	0.0353367
thr-arg	0.00867576	0.00897069	0.00786092	0.0072242	0.00726789	0.000744951	0.0124048	0.0117788	0.0102926	0.0283099	0.0281739	0.0269972
N-(1-{[Methyl(2-methyl-2-propanyl)carbamoyl]amino}ethyl)-alpha-asparagine	0.00491844	0.0056912	0.00463268	0.006265	0.00702433	0.000490748	0.00307999	0.00283564	0.00293073	0.00987341	0.0109529	0.00909019
His-Ser	0.00208379	0.00193651	0.00163696	0.00149337	0.00159027	0.00228751	0.00284385	0.00191515	0.00436702	0.00993855	0.00957664	0.00887584
N~6~,N~6~-Dimethyllysine	0.0515368	0.0503896	0.0497006	0.0852498	0.141628	0.0644495	0.119562	0.113659	0.111103	0.325135	0.326132	0.314424
L-serine phosphoethanolamine	2.57044	4.03588	8.76933	3.85264	4.00754	4.87877	2.23274	9.1277	8.57156	5.38846	5.62693	7.49996
D-O-Phosphoserine	0.0433588	0.0438392	0.0427115	0.0574799	0.0583679	0.0273824	0.0371126	0.0378842	0.0341132	0.0816624	0.0838098	0.0778964
D-(-)-Aspartic acid	0.013849	0.013945	0.0142225	0.0221381	0.020815	0.0457287	0.0802594	0.0272254	0.0288105	0.177191	0.0902646	0.0812873
5-Phosphonooxy-L-lysine	2.60561	6.51287	24.019	3.96913	4.14021	10.5593	2.56382	17.4156	23.2587	5.93088	6.26511	16.3015
N-Acetylneuraminic acid	9.05168	82.5795	219.702	16.5669	15.4223	117.529	8.99557	181.325	236.603	15.096	18.0364	154.48
Ethylphenidate	0.0151369	0.0163933	0.0151024	0.0175461	0.018062	0.0116284	0.0138814	0.0139913	0.0136089	0.0418329	0.043459	0.0412343
Iminoerythrose4-phosphate	0.0197311	0.0201361	0.0200219	0.0280343	0.029213	0.0162522	0.0191888	0.0189396	0.0173748	0.0443234	0.0431234	0.042249
N-Acetyl-4-O-acetylneuraminate	0.0497009	0.618146	9.53868	0.0860212	0.0816157	0.543955	0.0426308	1.48738	9.02711	0.0638651	0.0644974	0.753122
D-Serine	0.0142061	0.0115801	0.0147052	0.0198264	0.0219054	0.00786328	0.010315	0.0104277	0.0113376	0.024957	0.0232346	0.0265948
arg-gln	0.00186001	0.0020963	0.00278063	0.00166408	0.00208227	0.00100479	0.00193729	0.00294203	0.00201147	0.0121254	0.00560702	0.0124763
Histidylglycine	0.0265721	0.0249682	0.025168	0.0304626	0.0302409	0.013305	0.060742	0.0566102	0.0540564	0.165918	0.169163	0.175287
EKK	0.0446125	0.0468604	0.0474524	0.0596947	0.0593676	0.0232062	0.0936171	0.086717	0.0582898	0.247064	0.244633	0.242238
Val-lys	0.016258	0.015329	0.0156372	0.00752118	0.00732033	0.00704199	0.0127476	0.0131322	0.0137249	0.0207858	0.0189657	0.0190583
Uridine5'-diphosphate(UDP)	0.0164959	0.016787	0.0165464	0.0210186	0.0208534	0.00248895	0.00942632	0.0095198	0.00937403	0.0243454	0.0224809	0.022181
Arg-Glu	0.00329364	0.00268663	0.00305155	0.0015154	0.00272097	0.00110949	0.00581742	0.00530789	0.00480453	0.0165074	0.0176315	0.0167757
D-Glucose 6-phosphate	0.0370128	0.0476991	0.0486573	0.0624032	0.0689616	0.356267	0.034031	0.0374452	0.0338931	0.0411893	0.0414762	0.0442081
ser-arg	0.14205	0.140297	0.140573	0.221036	0.216848	0.0978013	0.075444	0.0702632	0.0680439	0.175219	0.170477	0.168604
2-[(7-methyl-2,3-dihydro-1H-inden-4-yl)oxy]pyridin-3-amine	0.0715376	0.0733852	0.0724332	0.117936	0.118211	0.0702607	0.0810691	0.0749454	0.0709216	0.251839	0.2558	0.253382
epsilon-(gamma-Glutamyl)-lysine	0.00223173	0.00127085	0.00143313	0.00271945	0.00196318	0.000641319	0.00515242	0.00369708	0.00435425	0.0141237	0.0164528	0.014981
R-(+)-Etiracetam	0.0120013	0.0104991	0.00922096	0.00685981	0.0116531	0.015335	0.0137707	0.0158061	0.0149804	0.0310207	0.0324272	0.0294081
PPK	0.0136817	0.0131234	0.011524	0.0127204	0.013991	0.0113195	0.0194933	0.0182985	0.0178548	0.0592691	0.051534	0.0523555
SPK	0.00695823	0.00696982	0.00743312	0.0097785	0.00942801	0.00582577	0.012601	0.0117377	0.0110574	0.0363528	0.0355264	0.0349135
asn-arg	0.00133852	0.000688747	0.00161058	0.00199031	0.00250476	0.000710701	0.00137672	0.00123844	0.000576543	0.00824042	0.00376077	0.00245983
N-{[(1S,4S,6S)-4-{2-[Benzyl(methyl)amino]-2-oxoethyl}-6-isopropyl-3-methyl-2-cyclohexen-1-yl]methyl}isonicotinamide	0.00641234	0.00566794	0.00629728	0.00975636	0.00961814	0.00241043	0.00921055	0.00811887	0.00759186	0.0363437	0.0352026	0.0360608
2_7-Anhydro-alpha-N-acetylneuraminicacid	0.0294474	0.0396189	0.0367962	0.0634322	0.0635492	0.174392	0.0342317	0.0301512	0.0301723	0.0676567	0.0695303	0.0665672
3-Methylhistidine	0.106677	0.115254	0.105039	0.384754	0.380337	0.420792	0.105425	0.0889398	0.130155	0.749874	0.748259	0.782375
L-Histidine	8.6066	8.59719	8.43379	15.724	15.2637	19.1625	6.86141	5.87736	9.03352	19.4921	20.734	20.2615
asn-lys	0.00083515	0.000823536	0.000865154	0.00105739	0.00109767	0.000368148	0.000832518	0.00100691	0.000661822	0.00380239	0.00417243	0.00484519
PLK	0.0977238	0.0944664	0.0923796	0.130245	0.133841	0.197103	0.101805	0.0881212	0.0918423	0.165358	0.157225	0.155928
N6,N6,N6-Trimethyl-L-lysine	0.125307	0.122944	0.121638	0.165559	0.155344	0.13014	0.150191	0.153682	0.147437	0.315632	0.315436	0.315989
Glucose 1-phosphate	3.55754	65.7307	372.893	5.85861	6.38301	71.1831	2.77237	166.742	360.271	5.11469	5.64296	94.2706
Fructoselysine	0.0128134	0.0134183	0.0122998	0.018798	0.0171948	0.0042522	0.010047	0.0079343	0.00711287	0.0335693	0.0328036	0.0349832
4-hydroxy-6,7-diphenyl-5,6-dihydro-2H-pyrano[3,2-c]pyridine-2,5-dione	0.0310438	0.033998	0.0322928	0.049808	0.0516396	0.0216027	0.0284246	0.0274433	0.0259904	0.0538652	0.0562051	0.0402544
7-methyl-3-nitroimidazo[1,2-a]pyridine	0.53896	0.543234	0.53483	0.718111	0.720149	0.270889	0.366215	0.392279	0.378122	0.81312	0.834518	0.808468
Procollagen5-(D-galactosyloxy)-L-lysine	0.00208704	0.00172525	0.00230598	0.00190734	0.0025071	0.000994425	0.00204254	0.00209349	0.0017794	0.00541636	0.00547575	0.00583409
S-Adenosylmethionine	0.0203896	0.0144731	0.0184834	0.0342317	0.0215199	0.00790575	0.0292825	0.0238971	0.0300446	0.099242	0.154088	0.106808
(+)-2,7-Dideoxypancratistatin	0.0636902	1.17313	17.9738	0.660352	0.463557	1.1069	0.0927849	3.03605	17.6231	0.218582	0.327087	1.45485
(+)-exo-5-Hydroxycamphor	0.0232139	1.25337	8.46172	0.0324003	0.0286283	0.884689	0.0295173	3.67463	3.07962	0.0332453	0.0344681	3.22788
(1R_2S)-1-Hydroxypropane-1_2_3-tricarboxylate	0.129466	4.89847	56.9583	0.17556	0.175528	4.55732	0.312195	14.4979	54.3022	0.352856	0.33361	6.55568
(1R,2S)-1-(7,8-Dihydro-6-pteridinyl)-1,2-propanediol	0.0059312	2.092	8.16087	0.0101735	0.00964545	0.827689	0.00866155	3.3296	4.99818	0.00939609	0.00729964	2.45572
(1R,5S,6R,7R,9S,11S,12S,13S,14S)-3-Amino-14-methyl-8,10-dioxa-2,4-diazatetracyclo[7.3.1.17,11.01,6]tetradec-2-ene-5,9,12,13,14-pentol	0.111251	0.254758	3.82291	0.191367	0.21381	0.213291	0.0433204	0.659136	3.84939	0.143856	0.167358	0.301393
(2S)-2-[(1-Carboxyethyl)amino]-4-(dimethylsulfonio)butanoate	0.0178574	0.406904	1.49165	0.00927723	0.0097086	0.181072	0.0210524	0.691806	1.01626	0.0103012	0.0122893	0.501845
(3S)-3_6-Diaminohexanoate	10.2747	12.4406	30.0861	9.63905	9.79191	10.6214	12.5638	37.5733	59.695	19.7095	20.0297	26.7283
(3S)-3-{(Z)-[(3S)-3-{(Z)-[(3R)-3-Amino-1-hydroxy-4-methylpentylidene]amino}-1-hydroxybutylidene]amino}-5-methylhexanoic acid	0.00259296	0.859427	3.20453	0.000792082	0.000868195	0.33687	0.00204623	1.30257	1.9115	0.00803437	0.00880362	0.940928
(4S)-4_6-Dihydroxy-2_5-dioxohexanoate	0.17401	2.75318	34.1543	0.210569	0.229284	1.36159	0.164853	10.7598	22.085	0.252899	0.310388	1.74207
(R)-2-Hydroxyglutarate	0.651771	20.4048	240.051	0.924642	2.4753	19.6585	1.29494	58.5789	254.049	4.79596	1.99081	29.7835
[FAdihydoxy(2:0/2:0)]6_9S-epoxy-11R_15S-dihydoxy-5Z_13E-prostadienoicacid	0.0152244	0.424733	1.62223	0.0245888	0.0237018	0.181042	0.0237997	0.634625	0.9709	0.0126967	0.0100551	0.45988
[FAhydroxy_oxo(7:0/2:0)]4-hydroxy-2-oxo-Heptanedioicacid	0.141851	0.852404	6.25989	0.147061	0.161311	0.323984	0.00827486	2.6292	5.54298	0.192655	0.202762	0.793183
[FAtrihydroxy(18:0)]9_10_13-trihydroxy-11-octadecenoicacid	0.0150997	0.45492	1.66767	0.0136189	0.00960611	0.208791	0.0178815	0.786356	1.15515	0.012959	0.0170005	0.570433
[Similar to: (1S,4R,4aS,8aS)-1,2-Bis(hydroxymethyl)-5,5,8a-trimethyl-1,4,4a,5,6,7,8,8a-octahydro-1,4-naphthalenediol; ΔMass: -36.0725 Da]	0.484233	102.994	401.488	0.247629	0.217316	41.8166	1.02774	157.545	247.546	0.215164	0.28572	107.358
[Similar to: (1S,4R,4aS,8aS)-1,2-Bis(hydroxymethyl)-5,5,8a-trimethyl-1,4,4a,5,6,7,8,8a-octahydro-1,4-naphthalenediol; ΔMass: -82.1512 Da]	0.045091	1.2548	4.46245	0.0425	0.0466654	0.551822	0.0408327	1.89756	2.72692	0.0269584	0.0329896	1.41115
[Similar to: 19(R)-Hydroxy prostaglandin F1α; ΔMass: -160.3334 Da]	0.964729	0.492542	7.45461	1.36043	2.10599	0.439252	0.686866	1.27096	7.45253	1.87188	0.993802	0.603322
[Similar to: 2-({2-[4-(ethoxycarbonyl)anilino]-2-oxoethyl}thio)acetic acid; ΔMass: -10.9233 Da]	0.0661904	0.462135	1.93547	0.13529	0.12171	0.216425	0.0331733	0.846198	1.14619	0.0830645	0.0874665	0.58154
[Similar to: D-Glucosamine 6-phosphate; ΔMass: -10.9445 Da]	0.040092	0.565119	8.16714	0.0103949	0.0168828	0.508682	0.193596	1.42622	8.92479	0.240062	0.225731	0.650284
[Similar to: D-Glucosamine 6-phosphate; ΔMass: -11.0698 Da]	0.33361	0.783913	11.3292	0.541818	0.569214	0.755716	0.184947	2.03856	12.7566	0.901812	0.937143	0.929478
[Similar to: D-Glucosamine 6-phosphate; ΔMass: 30.8502 Da]	0.223129	0.450934	7.07698	0.357967	0.0422584	0.417154	0.179607	1.16814	7.08472	0.341684	0.356474	0.572874
[Similar to: D-Glucosamine 6-phosphate; ΔMass: 30.9954 Da]	0.636414	0.528526	15.8589	1.35128	1.43363	1.01117	0.920088	2.87822	17.5788	2.21302	2.49948	3.07801
[Similar to: D-Glucosamine 6-phosphate; ΔMass: 48.9601 Da]	0.0560166	0.381001	5.50626	0.0969392	0.121332	0.318058	0.0702217	0.95208	5.59937	0.189338	0.215684	0.430371
[Similar to: NP-019848; ΔMass: -313.2864 Da]	0.151498	1.17516	17.7685	0.191735	0.194314	1.21426	0.175518	3.07661	18.1301	0.176734	0.191674	1.45564
[Similar to: NP-021171; ΔMass: -311.1674 Da]	0.107261	1.75919	9.86771	0.0925896	0.0868636	1.91168	0.1443	1.76581	9.8273	0.218661	0.229083	0.821968
[Similar to: UDP-N-acetylglucosamine; ΔMass: -417.0261 Da]	2.48815	5.35472	33.011	2.29904	2.23381	5.53561	2.9214	13.8418	32.8026	1.92858	0.915154	5.08032
[Similar to: UDP-N-acetylglucosamine; ΔMass: -417.1119 Da]	3.90266	11.8343	22.039	6.54084	7.35928	9.3205	2.11561	5.73182	21.8998	4.20499	4.70364	10.6099
[Similar to: α,α-Trehalose; ΔMass: 60.0963 Da]	0.0396181	0.283807	4.19184	0.0183471	0.0153783	0.277767	0.0169657	0.733503	4.2928	0.0320077	0.0397542	0.366941
[Similar to: α,α-Trehalose; ΔMass: 90.0328 Da]	0.868126	1.59998	14.3332	0.893773	0.914745	1.72904	0.911711	4.80735	20.9694	0.879004	0.911986	2.42506
[Similar to: β-D-Glucopyranosyl-(1->2)-6-O-[(2E)-2-methyl-2-butenoyl]-α-D-glucopyranosyl β-D-glucopyranosyl-(1->2)-6-O-[(2E)-2-methyl-2-butenoyl]-D-glucopyranoside; ΔMass: -428.2215 Da]	0.0585202	0.414818	6.15427	0.0319419	0.0461368	0.385657	0.0322083	1.06505	6.02428	0.0205667	0.0403375	0.500126
1_2_3_5-Tetrahydroxybenzene	0.547361	7.92992	29.9822	0.605602	0.65878	3.13206	0.797043	12.2116	17.8243	0.681666	0.801645	8.71188
1_3_5-trimethoxybenzene	0.00763764	4.43384	5.48197	0.00795718	0.00470413	0.96775	0.0337879	2.11018	4.60752	0.00619245	0.0145233	3.3872
1_3_7-Trimethyluricacid	1.60732	0.428964	6.37256	1.23864	1.27739	0.392805	1.83569	1.02034	6.03002	2.56678	2.98902	0.485856
1-(2-Furylmethyl)-5-oxopyrrolidine-3-carboxylic acid	0.0344514	7.14379	29.3532	2.65405	2.47907	3.14643	0.0409969	12.1145	17.0893	2.9649	3.01166	8.36985
1-(3_4-dimethoxylphenyl)ethane-1_2-diol	0.0411425	2.2602	11.8162	0.0575944	0.0359195	2.8438	0.0700849	23.6319	59.7822	0.0171648	0.036639	8.56161
1-(4-Hydroxyphenyl)-2-aminoethanol	0.015418	0.499404	1.73503	0.0290941	0.0278439	0.191379	0.0108748	0.765022	1.10262	0.0167326	0.0153417	0.570594
1-Methylguanine	0.0673182	2.16961	8.58381	0.0349369	0.0320392	0.864615	0.0502806	3.28447	4.88697	0.0276608	0.0259647	2.34089
1-phenylpropane-1_2-dione	0.0315413	0.706993	2.68834	0.0383249	0.0425913	0.301314	0.0501076	1.08923	1.53426	0.0783873	0.0863686	0.795112
1,2,3,4,7,8-hexachlorobenzofuran	0.0200646	0.248637	3.59332	0.0174954	0.0209386	0.213354	0.0203011	0.688653	3.73192	0.0183105	0.0154795	0.290146
1,3-Nonanediol acetate	0.0214408	2.12174	12.7482	0.0259286	0.0290882	1.51352	0.0298217	8.91204	10.4875	0.0277114	0.0441746	4.75259
10-hydroxydecanoicacid	0.0443985	13.4026	39.4889	0.0460299	0.0503317	4.90658	0.0504423	16.9668	25.4	0.0391219	0.0576054	12.4229
12-Hydroxydodecanoicacid	0.0274957	2.90202	7.80287	0.0251289	0.00451303	1.43988	0.028188	1.70965	3.71385	0.0224027	0.029406	1.33825
1D-chiro-inositol	5.86749	0.858001	12.8194	7.05617	7.19663	1.52183	3.9385	3.0211	13.2544	5.97176	6.05784	1.72307
1F-beta-D-Fructosylsucrose	0.918536	0.595452	8.92761	0.71151	0.678116	0.536909	0.28275	1.5162	9.25634	0.484557	0.501082	0.739512
2_4_6/3_5-Pentahydroxycyclohexanone	0.140203	7.34827	25.7135	0.151816	0.159714	3.38928	0.171743	10.7883	55.4861	0.137419	0.127816	8.34115
2-(acetylamino)-4-(methylthio)butanoic acid	0.109276	1.71949	6.90698	0.154812	0.16122	0.72039	0.414616	2.56958	3.9785	0.728383	0.735644	1.86577
2-(alpha-D-Galactosyl)-sn-glycerol3-phosphate	0.555086	0.230479	3.61714	0.653023	0.656904	0.210648	1.16988	0.960956	3.4649	2.18485	2.33686	0.280842
2-(beta-D-Glucosyl)-sn-glycerol	0.112927	1.59682	6.41425	0.101885	0.105269	0.685429	0.0904691	2.41788	3.74363	0.104793	0.0968617	1.75563
2-(Carboxymethyl)-5-hydroxy-4-[(2E)-4-hydroxy-3-methyl-2-buten-1-yl]-3-methoxyphenyl hexopyranosiduronic acid	0.249272	0.771962	11.4916	0.254379	0.230534	0.705261	0.225788	1.94028	11.1456	0.227411	0.218318	0.9565
2-Amino-4-hydroxy-6-(D-erythro-1_2_3-trihydroxypropyl)-7_8-dihydropteridine	0.234087	0.214008	3.33566	0.61065	0.626724	0.202131	0.337914	0.567667	3.30846	0.613503	0.63491	0.265326
2-Aminomuconate	0.0201152	0.403525	5.43855	1.22012	1.24733	0.457136	0.340962	2.3696	4.35769	0.76417	0.777151	0.799123
2-Carboxy-cis_cis-muconate	0.312027	2.2856	1.98694	0.431642	0.377649	1.90689	0.380958	1.85963	1.27036	2.41667	0.435582	5.61035
2-coumarate	0.0621512	4.18432	13.753	0.0835105	0.0699827	1.50484	0.303103	5.1473	6.89513	0.37197	0.356624	5.07885
2-Dehydro-D-gluconate	0.941906	2.60559	24.7256	0.745683	0.815812	2.42675	1.44455	7.89282	25.6743	2.06196	2.19194	5.33529
2-Ethylhexyl sulfate	0.0335716	0.590237	2.40428	0.0399422	0.0342637	0.233047	0.0358243	0.935776	1.38988	0.0241349	0.0250984	0.644943
2-Formylglutarate	0.273813	38.411	58.0146	0.376516	0.356368	7.6429	0.46453	22.6015	30.4598	0.363587	0.37246	34.6794
2-methoxyacetaminophen sulfate	0.0778126	0.529992	2.42468	0.100656	0.0921724	0.235587	0.104424	0.898081	1.31112	0.0939345	0.0848319	0.601325
2-Naphthalenesulfonic acid	0.252757	1.49564	14.4167	0.212667	0.163046	0.775042	0.403756	3.42429	7.35321	0.230729	0.190003	1.52215
2-Phosphoglycolate	0.546201	2.11398	28.4138	1.51375	1.99601	1.39084	0.324986	2.58575	15.0055	2.16916	3.13516	5.31192
2-Sulfosuccinic acid	0.149333	0.255166	3.82537	0.255337	0.254429	0.237668	0.132142	0.661401	3.77325	0.227931	0.234709	0.302215
2,3,4,5-Tetrahydroxy-8-(3,5,7-trihydroxy-3,4-dihydro-2H-chromen-2-yl)-6H-benzo[7]annulen-6-one	0.149138	0.271834	4.0147	0.13744	0.142634	0.24768	0.077505	0.670982	3.89538	0.167447	0.164987	0.324704
2'-Deoxyinosine	0.014422	1.97456	7.88918	0.0282355	0.0250033	0.743846	0.0587707	3.05025	4.42184	0.0936751	0.0823983	2.0693
3-(2-hydroxyethyl)-1,2,3,4-tetrahydrothieno[3,2-d]pyrimidine-2,4-dione	0.308383	0.601477	2.41747	0.459211	0.287321	0.265657	1.5035	0.954292	1.41636	0.668112	0.557615	0.71373
3-C-Carboxy-2-deoxy-4-O-[(2E)-3-(4-hydroxy-3-methoxyphenyl)-2-propenoyl]pentaric acid	0.0217087	0.32751	5.23348	0.0396136	0.0345262	0.317345	0.0225453	0.838094	5.03337	0.032797	0.0293242	0.42425
3-Methyl-quinolin-2-ol	0.0590239	1.49442	5.62769	0.126475	0.0617435	0.582838	0.139981	2.35149	3.21889	0.173889	0.164255	1.56526
3-Methylcatechol;3-Methyl-1_2-benzenediol	0.0141988	2.58109	17.5243	0.0131403	0.0223409	0.647379	0.0400736	4.4419	2.49833	0.0285282	0.0107169	0.876218
3-Methyldioxyindole	0.00509715	0.47233	1.35841	0.0143362	0.0146666	0.157071	0.00792578	0.980978	1.46886	0.0138827	0.0157168	0.392534
3-Phosphonopyruvate	0.350002	0.920039	13.5069	0.566733	0.647142	0.895815	0.83896	2.6947	13.5794	0.886732	1.01841	1.78217
3-Pyridylacetic acid	7.50692	57.4202	198.748	8.67406	6.91538	24.2832	5.83923	90.8833	124.405	6.62993	6.29482	63.9456
3,4-DHPEA-EA	0.00290018	0.245347	3.75444	0.00326286	0.00339036	0.289842	0.0107354	0.617957	3.98448	0.0252763	0.0215413	0.323356
3,4-Dimethyl-5-pentyl-2-furanpropanoic acid	0.00651256	0.535548	2.20791	0.00811642	0.00731237	0.228083	0.00871232	1.02027	1.29204	0.0103545	0.0158082	0.687345
3,8-Dimethyl-7-decen-1-yl dihydrogen phosphate	0.00840787	0.718121	2.56985	0.00207197	0.00190373	0.261479	0.0185285	1.06857	1.43811	0.030427	0.0299249	0.73484
4-(beta-Acetylaminoethyl)imidazole	0.541619	0.360037	5.79959	0.880007	0.90186	0.342378	0.48357	0.899505	5.35831	0.909408	0.9295	0.463364
4-Amino-2-methyl-5-phosphomethylpyrimidine	0.0604777	0.236132	3.74505	0.0751786	0.0758132	0.223255	0.0443292	0.631665	3.68145	0.0667581	0.0750717	0.287668
4-carboxy-2-hydroxy-cis_cis-muconate	0.0163869	0.824925	2.86595	0.320054	0.0285186	0.320518	0.0264215	1.24932	1.80064	0.0320825	0.372662	0.93181
4-chloro-1H-indazol-3-amine	0.373235	1.78993	6.81505	1.20493	1.32218	0.704901	0.478382	2.72358	3.97053	1.65157	1.73043	1.97734
4-Ethylguaiacol	0.013843	2.36289	6.47306	0.00773396	0.0212729	0.699448	0.0378028	2.29089	5.61158	0.0125876	0.0166487	1.52492
4-Hydroxy-3-methoxyphenylglycolsulfate;MHPG-sulfate	0.0334844	0.624431	2.55487	0.0733071	0.0698027	0.273334	0.0415483	0.99466	1.36751	0.0862392	0.0933801	0.702546
4-methylthioanisole	0.567097	3.48706	13.3036	0.641532	0.513602	1.44747	0.418347	5.12331	7.86551	0.495188	0.468321	3.72175
4-Nitroacetophenone	0.0926569	2.19498	18.6394	0.0706544	0.0693262	3.88116	0.0972839	3.68192	5.33755	0.0659603	0.0822998	2.49783
5-(tert-butyl)-2-methyl-N-(5-methyl-3-isoxazolyl)-3-furamide	0.0217241	1.20919	4.72083	0.00275028	0.00311749	0.493285	0.0460813	2.00559	2.81091	0.07961	0.0836189	1.33977
5-hydroxy-2_4-dioxopentanoate	0.0371466	4.15951	33.6232	0.0678935	0.0513302	1.3298	0.0528246	15.136	6.43644	0.0742744	0.0761526	3.86409
5-Hydroxy-DL-tryptophan	0.0164398	2.63477	10.2001	0.0242438	0.0182979	1.0964	0.0126965	4.17768	6.04451	0.0552962	0.0523124	2.88474
5-Methylthio-D-ribose	0.646433	570.956	1456.22	1.07879	1.05102	118.519	0.861144	236.932	1879.07	1.4634	1.60422	690.011
5'-dehydroadenosine	0.210143	0.236714	3.68957	0.220907	0.230907	0.219191	0.151906	0.621128	3.62003	0.208367	0.218439	0.290314
5836	0.00567757	0.818836	3.27049	0.00556432	0.00754437	0.34833	0.0115377	1.30581	1.92052	0.00501853	0.00550425	0.894676
6-Acetyl-D-glucose	0.00418214	0.747329	3.65796	0.00696382	0.00812854	0.600602	0.00657048	1.2067	4.78529	0.0086874	0.0108145	1.3148
6-Pyruvoyltetrahydropterin	0.0255834	0.814374	3.12658	0.0193797	0.0183024	0.334937	0.0322537	1.22746	1.83559	0.0185122	0.0183287	0.89612
7-deoxyloganetin	0.0206037	12.3027	20.6422	0.025632	0.022438	0.936532	0.0849881	5.88805	11.6894	0.0828037	0.0716196	4.39242
7,8-dihydro-D-neopterin 2',3'-cyclic phosphate	0.0371473	0.552095	8.35762	0.128815	0.137203	0.594505	0.0225532	1.50613	9.13183	0.281579	0.324732	0.702435
8-{[2-Hydroxy-2-(4-hydroxyphenyl)ethyl](methyl)amino}-1,3,7-trimethyl-3,7-dihydro-1H-purine-2,6-dione	0.0031786	0.390426	1.59743	0.00322134	0.00154081	0.191675	0.00663523	0.661527	0.909502	0.00235221	0.00386915	0.467249
8-Hydroxyclomipramine	1.31747	0.842088	12.1377	1.64024	1.44753	0.853338	1.5814	2.05736	12.168	1.64641	1.64197	1.04523
8-Oxocoformycin	0.105673	0.361488	5.71431	0.0806753	0.0782814	0.355667	0.0621068	0.974253	5.55205	0.0714869	0.0686973	0.457488
806900	0.0415135	0.236711	3.75423	0.0352347	0.034465	0.232974	0.0291431	0.64722	3.77211	0.0324172	0.0290134	0.294752
Acamprosate	0.0326097	0.331322	1.32675	0.0402362	0.0363979	0.130254	0.049643	0.499788	0.771974	0.0410358	0.0310628	0.36826
Acetylphosphate	0.208089	1.74942	10.3939	0.166451	0.148795	1.08128	0.112067	2.22014	15.4499	0.154246	0.161189	1.38939
Allopurinol	58.898	9.40497	23.5872	72.9534	84.4934	15.565	87.096	16.7093	19.8322	105.54	105.772	12.6045
alpha-Asp-ala	0.110269	0.332197	4.8202	0.0683525	0.0596834	0.317697	0.375329	0.833889	4.82946	0.495795	0.467648	0.403518
alpha-L-Arabinose	0.789765	5.88502	22.9017	1.25278	1.26842	2.3615	0.729638	8.86161	13.3348	0.980559	0.999549	6.31423
Anserine	0.623553	0.412905	6.1795	0.868043	0.899516	0.427761	0.703264	1.10556	6.33774	1.56141	1.61079	0.516061
Artemotil	0.0175091	1.14428	5.81865	0.0319124	0.01644	1.23606	0.0179915	2.13443	2.98067	0.0290842	0.0448455	0.915478
Aspartyl-Phenylalanine	0.0505374	0.314059	4.65719	0.00340955	0.00339989	0.287027	0.0769357	0.776489	4.56762	0.501493	0.496887	0.384192
Azanidazole	0.0126944	0.212723	3.11148	0.00981045	0.0103007	0.200575	0.0417712	0.52049	3.10969	0.132342	0.11407	0.254693
Butylparaben	0.0257603	1.70036	65.3035	0.015037	0.0301259	0.724005	0.00649022	4.61941	20.4324	0.0268464	0.035468	6.74259
C1'-C9-Glycosylated UWM6	0.255388	1.0545	15.55	0.309026	0.295723	1.05719	0.30791	2.74461	15.9891	0.282118	0.291317	1.25083
Caffeine	0.112925	1.57784	6.33799	0.101883	0.105268	0.677282	0.0904677	2.38914	3.69913	0.104791	0.0968594	1.73476
Cholinesulfate	0.0784721	0.238644	3.50238	0.0863479	0.0772211	0.230986	0.070272	0.560211	3.61214	0.114294	0.115344	0.290946
clazolam	0.146634	0.344657	5.12012	0.191591	0.167892	0.309836	0.156038	0.826499	4.88446	0.185927	0.216821	0.386443
Cuauhtemone	0.0175306	1.1505	5.85031	0.0197414	0.0164766	1.23806	0.0179861	2.5829	2.98914	0.0292557	0.0451729	0.94095
D-(-)-Fructose	0.794171	1.09599	15.5099	0.711582	0.792669	1.00372	1.44795	4.31344	22.3377	1.40795	1.74123	4.28825
D-(-)-Glutamine	51.6266	39.6103	387.215	70.5453	71.267	45.7096	47.8706	93.2139	412.5	92.7636	94.5784	38.0289
D-(+)-Tryptophan	0.561803	1.18956	4.12306	0.715066	0.73772	0.43403	1.06401	1.59384	2.60034	1.54402	1.51376	1.13976
D-Apiitol	0.0384444	4.99266	19.3353	0.052276	0.0500566	1.9668	0.0381404	7.3812	10.4629	0.048468	0.0464911	5.45635
D-Arabitol	0.330982	10.7211	27.1513	0.391775	0.391464	2.32209	0.459591	20.375	11.7052	0.50948	0.484446	13.4561
D-Arginine	4.47209	1.58917	24.215	4.73071	4.70218	3.3068	4.98602	4.20829	24.215	8.52671	8.56083	5.28984
D-Mannose 6-phosphate	3.27926	30.1963	170.757	5.83183	6.65706	31.2479	8.62121	92.3402	246.058	11.9244	13.468	54.7668
D-Methionine	0.27115	0.605859	9.63384	0.317794	0.295192	0.622664	0.592266	1.70951	9.51396	1.39881	1.25049	0.79576
D-Ribulose 5-phosphate	3.53059	18.8037	58.398	8.05706	8.51359	21.6932	3.25706	33.7285	59.8768	8.65193	11.9587	24.7855
D-Threitol	0.025591	1.6371	6.41829	0.0272526	0.0278026	0.707648	0.0264438	2.58344	3.86446	0.0313582	0.033743	1.81878
Dhurrin	7.84146	0.341514	5.07342	9.38574	8.93293	0.312726	8.27516	0.827279	4.88906	8.58615	10.5063	0.386807
Dinoseb	0.0323165	3.06089	513.593	0.0354815	0.0285825	6.86876	0.0536731	9.30877	38.7879	0.0254196	0.0269084	16.0675
DL-β-Leucine	7.8597	12.4545	135.763	6.11441	6.78179	60.2179	10.0343	44.2378	216.486	6.81465	16.2563	15.9695
Dopamine3-O-sulfate	0.26967	3.64785	13.9171	0.292998	0.209087	1.51422	0.167957	5.56317	8.5408	0.171224	0.166458	3.89336
Fludorex	3.56197	0.944019	13.7225	4.04349	3.98547	0.937628	4.25953	2.326	13.7568	4.66796	4.72565	1.18171
formyl-isoglutamine	0.100893	0.187351	2.8335	0.193918	0.184482	0.177645	0.124297	0.76978	2.79393	0.37523	0.390295	0.238386
Fortimicin AP	0.2248	0.268403	3.93913	0.247318	0.242228	0.259607	0.119392	0.629825	4.061	0.227609	0.233584	0.3271
Fumaric acid	5.87246	10.4251	127.339	8.93241	9.2436	23.4705	6.92105	30.1905	159.622	12.9068	13.6795	25.4777
geranyl phosphate	0.184464	0.871449	12.5609	0.191603	0.192584	0.845006	0.21588	2.11104	12.4855	0.232554	0.226894	1.07251
Ggamma-L-Glutamyl-L-glutamicacid	0.02831	0.275819	4.0339	0.0283443	0.0247943	0.255673	0.130328	0.670378	3.81431	0.580067	0.683322	0.340089
Gly-DL-Phe	0.0841121	0.193203	2.97134	0.00912142	0.00963477	0.188243	0.108371	0.500737	3.03866	0.365556	0.383424	0.249881
Gly-His	0.224374	0.683433	10.2963	0.23016	0.2406	0.669797	0.530171	1.8098	10.2315	1.21453	1.26663	0.853804
Gly-Lys	0.203604	0.582062	8.58774	0.23751	0.300041	0.629141	0.345107	4.54052	8.45437	0.625165	0.700272	7.16231
Gly-thr	0.574869	0.388842	5.90433	0.384261	0.393103	0.348707	1.35311	0.960104	5.58661	2.7073	2.77209	0.495315
glycyclamide	0.0121891	1.15134	4.29298	0.00312987	0.00328827	0.474135	0.0337771	1.86952	2.60697	0.0421042	0.0457485	1.28564
Glycylglutamic acid	0.310172	0.365781	5.27081	0.403548	0.387486	0.343288	0.412959	0.911048	5.4802	0.923957	0.912382	0.764775
HEPES	0.0100971	0.741825	2.92068	0.00852789	0.00936905	0.3283	0.0888565	1.19627	1.80428	0.103343	0.0988659	0.855457
hexobarbital	0.00887582	0.456959	1.67702	0.000388202	0.000581969	0.186874	0.0216038	0.698693	1.07206	0.0593605	0.0605294	0.509925
his-asp	0.509664	0.227655	3.54836	0.567972	0.601982	0.21469	0.298254	0.603372	3.51655	0.491124	0.478549	0.282015
imiquimod	0.113262	47.4134	166.969	0.282476	0.251308	19.3538	0.149619	64.7854	98.8192	0.127305	0.11428	50.9671
Isopentenyladenosine	0.00494281	0.526712	2.15505	0.00345809	0.00411048	0.225802	0.00329668	0.829349	1.14023	0.00336432	0.00375044	0.585784
Isoxanthopterin;2-Aminopteridine-4_7-diol	0.0843416	1.23436	4.67787	0.0133249	0.0164842	0.484829	0.061307	1.91803	2.84015	0.00945044	0.00977239	1.33408
L-Glutathione oxidized	0.882526	5.33192	71.7155	1.43057	1.60528	20.0191	1.09278	50.9178	103.196	2.07014	2.58993	38.4734
L-Phenylalanine	2.02862	3.3927	7.44113	2.81793	2.75537	1.28798	3.16511	8.92646	5.57141	5.59212	5.51042	3.85587
L-Serine, anhydride with 5-adenylic acid (1:1)	0.103497	0.505845	7.30231	0.203033	0.212632	0.478112	0.0821058	1.23854	7.34308	0.180356	0.170876	0.604961
L-Threonicacid	0.211472	3.7452	9.88993	0.314082	0.329261	0.724036	0.271758	2.83972	5.63921	0.3169	0.329869	5.43464
L(+)-Citrulline;2-Amino-5-uredovalerate	1.07255	1.22389	18.8624	1.24094	1.27519	1.12136	1.74108	3.20944	18.7433	3.0147	3.05071	4.20684
Lasmiditan	0.000660532	0.400652	1.65177	0.000662273	0.000762021	0.177886	0.00262805	0.687784	0.98928	0.00286809	0.0043064	0.52628
leucyl-4-hydroxyproline	0.00889001	1.75188	6.96435	0.00342486	0.00474494	0.792158	0.0126007	2.84726	4.25909	0.0346042	0.0397499	2.00451
Leucylasparagine	0.0365041	0.559758	8.45028	0.00643784	0.0068079	0.612583	0.131321	1.43787	8.86413	0.232813	0.251481	0.753221
Lumacaftor	0.0417917	0.634681	9.448	0.0532055	0.0580055	0.601858	0.0657392	1.62785	9.35089	0.104037	0.0916805	0.802481
Lysergic acid diethylamide	0.110018	0.322937	5.08246	0.113159	0.0928607	0.308406	0.0662381	0.794954	4.89087	0.0883047	0.0962234	0.397309
Lysylvaline	0.0284419	0.402016	5.93537	0.0155989	0.0113844	0.377589	0.0618106	1.0138	5.961	0.186415	0.162455	0.514628
Marimastat	0.0143605	0.588022	2.11853	0.0005209	0.000568054	0.241306	0.00215975	0.839712	1.38556	0.00498534	0.0113379	0.611101
meglumine	0.0795735	0.242912	3.31885	0.100392	0.0948119	0.219401	0.050014	0.565721	3.33433	0.0933	0.079903	0.29029
Metanephrine	0.0342214	2.77689	3.49124	0.0350778	0.0325141	0.411768	0.0396126	2.23184	2.99535	0.0326194	0.0285063	1.06707
Metaraminol	1.18917	12.9358	55.1515	1.27054	1.29907	5.36791	1.81682	21.3214	30.2332	1.32371	1.30687	14.7932
Methyl 2-{[(1H-benzimidazol-2-ylsulfanyl)acetyl]amino}-1,3-benzothiazole-6-carboxylate	0.163701	1.12294	16.8126	0.196637	0.189176	1.07429	0.287851	2.81791	16.3488	0.4921	0.432072	1.38216
Methylsuccinic acid	11.3661	54.3609	786.809	4.79818	5.95119	51.0081	29.3136	174.912	811.254	18.7771	26.2681	62.6632
MFCD02728197	0.00809299	0.425962	1.51485	0.00393996	0.00508969	0.183357	0.0153003	0.680426	1.02502	0.023261	0.0216542	0.472246
N-[(2S)-2-Hydroxypropanoyl]methionine	0.0551198	1.06379	3.9588	0.0284322	0.0266972	0.439601	0.0772226	1.65362	2.31911	0.0474384	0.045912	1.20031
N-Acetyl-1-aspartylglutamic acid	0.368033	0.270448	4.00052	1.43752	1.71696	0.540912	0.0874386	0.680238	4.17174	0.588647	0.756132	0.337235
N-Acetyl-beta-D-galactosamine	0.382209	0.293119	4.30187	0.163	0.378864	0.289242	1.04225	0.694035	4.47501	1.10775	0.451017	0.360447
N-Acetylneuraminicacid(NeuAc)	0.203758	0.442747	5.06202	0.170508	0.2303	0.306863	0.246766	1.91239	4.87544	0.520109	0.678517	0.396056
N-Formyl-L-aspartate	0.171713	1.14907	21.7225	0.278832	0.330761	1.21986	0.0964582	2.45787	17.0434	0.221219	0.215386	2.56553
N-glycoloyl-D-mannosaminolactone	0.0426499	1.27897	4.93793	0.0631808	0.099028	0.599852	0.0293362	2.12876	3.07025	0.0505085	0.0436193	1.47375
N-Undecanoylglycine	0.23509	2.46455	6.26025	0.298553	0.305085	0.284264	0.304421	1.73621	2.18944	0.258735	0.318324	1.50271
N,N-Dihydroxy-L-valine	0.120541	6.22938	25.402	0.119484	0.113606	2.52968	0.1451	9.83472	13.8837	0.128529	0.129059	7.08334
N2,N6-Bis(2,3-dihydroxybenzoyl)-L-lysine	0.00429349	0.699383	2.66712	0.00222315	0.0029761	0.360643	0.00543228	1.06948	1.63222	0.0075685	0.00514211	0.888302
N6-(5-Oxo-D-isoleucyl)-L-lysine	0.00759696	0.726855	2.82754	0.000681578	0.000977412	0.298033	0.00657838	1.2102	1.66841	0.0177791	0.0175877	0.813905
N8ONU3L3PG	0.063097	0.423517	1.47138	0.042071	0.0213355	0.156444	0.0733128	0.635801	0.916375	0.0371479	0.0555374	0.474214
NP-021698	0.0505524	0.659529	2.6342	0.171448	0.244834	0.278971	0.0433905	1.04851	1.5421	0.148387	0.148046	0.715048
O-Phosphorylethanolamine	0.0398194	0.361369	4.66045	0.0575676	0.0445714	0.330236	0.0414169	0.860816	4.53011	0.0565497	0.0490292	0.590583
Octanoyl-glycerone 3-phosphate	0.0445989	0.280379	4.24822	0.00593344	0.00747467	0.26608	0.0832854	0.726873	4.24582	0.336175	0.348909	0.358139
omoconazole	0.0413488	0.641437	9.97807	0.0550565	0.06878	0.620664	0.0218323	1.73977	10.1604	0.0240623	0.015979	0.802158
Oroticacid(vitaminB13)	0.101754	0.292689	4.44899	0.153757	0.140748	0.316647	0.320913	0.752052	4.48077	0.855606	0.848844	0.392232
OxidizedPhotinusluciferin	0.035444	0.273745	4.14935	0.0410687	0.0426294	0.249667	0.032133	0.667701	3.94599	0.0749432	0.0783296	0.312194
p-cresolsulfatepotassium;p-Cresolsulfate	0.0136133	0.51193	2.17528	0.0296376	0.0243277	0.21054	0.0151854	0.848457	1.37107	0.034561	0.0252669	0.586614
p-Toluenesulfonic acid	0.0759853	0.436667	1.74859	0.183221	0.154293	0.170668	0.0696989	0.660656	1.42617	0.0827367	0.0520808	0.486793
Pantothenol	0.00301176	0.470271	1.8563	0.00437731	0.00400472	0.208076	0.00644082	0.812273	1.1564	0.013346	0.0119343	0.558225
Pemirolast	0.0904194	3.82562	15.218	0.14185	0.144049	1.63063	0.316998	6.27697	8.95546	0.403465	0.426854	4.49377
Prebetanin	0.00305724	1.72836	6.36929	0.0118699	0.0239876	0.664125	0.0192617	2.5031	3.64255	0.0208162	0.0199053	1.79015
Proclavaminicacid	0.0173001	0.298688	1.0324	0.0194018	0.0175785	0.119079	0.0398112	0.464281	0.669165	0.0662574	0.0739511	0.346286
pyrazosulfuron	0.0274807	0.401122	6.09963	0.0598676	0.0646912	0.375724	0.0125427	1.00487	5.81741	0.0892423	0.0855868	0.484756
Pyrophosphate	0.196517	0.466014	6.98634	1.14063	1.44656	0.426047	0.593192	1.19577	6.96579	1.17803	1.85631	0.553665
Reproterol	0.114464	0.747626	10.7761	0.155506	0.131862	0.76642	0.121451	1.8381	10.8712	0.15287	0.137916	0.933836
Ro 20-1724	0.0224279	1.1607	4.44643	0.00347102	0.00330014	0.45148	0.0373991	1.7507	2.64314	0.0778133	0.0786731	1.29942
ser-gln	0.107592	0.809495	12.2541	0.0870213	0.0714795	0.758007	0.481356	2.0797	12.6094	0.749813	0.749585	1.0074
ser-thr	2.75091	0.519441	7.87044	3.17202	3.19167	0.475651	4.53489	1.32941	7.7654	9.80645	10.1631	1.72602
Streptamine 4-phosphate	0.559673	0.846228	13.1638	1.05039	1.15811	0.782578	0.252128	2.24499	13.1108	1.00732	1.02141	1.03271
Taurolidine	0.0740909	0.232648	3.64848	0.0894423	0.161548	0.255412	0.107995	0.655002	4.10311	0.0801104	0.0875735	0.317592
theodrenaline	0.00671369	0.601901	2.39292	0.00280565	0.00371041	0.30048	0.00406045	1.08137	1.58853	0.00218929	0.00207942	0.827445
Tilnoprofen arbamel	0.103993	1.03661	16.3482	0.0928288	0.0745179	0.977394	0.21971	2.72625	15.6971	0.136459	0.151271	1.29795
tolpyrramide	0.129054	0.588312	9.11147	0.125782	0.143021	0.547728	0.148362	1.41781	8.72295	0.0898847	0.0991254	0.708607
Treosulfan	0.0473442	1.15927	4.38072	0.0525793	0.0561417	0.502985	0.0725069	1.8177	2.74156	0.0567372	0.0558466	1.30124
Uplandicine	0.349628	30.99	123.124	0.465482	0.335646	7.96427	0.442272	48.9959	77.5388	0.0579587	0.398788	62.8893
Uridine	2.89094	5.29605	20.9863	3.53589	3.96346	2.12475	6.69793	8.25212	12.4313	8.12493	8.31637	5.9545
Uridine 5'-diphosphogalactose	0.320404	0.381863	5.51871	0.487843	0.505181	0.351575	0.238384	0.979145	6.09192	0.567685	0.590614	0.442605
Val-Met	0.0124968	0.460336	1.6696	0.00335469	0.00602853	0.185604	0.0303886	0.669481	0.979277	0.0573657	0.0569169	0.50365
Vorinostat	0.0163389	0.813794	3.11506	0.00205272	0.00235794	0.341318	0.0226818	1.27701	1.83185	0.0548723	0.0687865	0.890452
Xylenesulfonate	0.216347	1.46315	10.1996	0.188437	0.145345	1.01909	0.51739	4.02189	7.07072	0.397267	0.329888	3.68126
Zonisamide	0.115053	0.762192	3.05248	0.155575	0.142738	0.302861	1.35709	1.20039	1.66964	0.277559	0.274414	0.866013
Υ-Aminobutyric acid (GABA)	2.48625	15.5936	186.267	4.00347	3.98785	10.3071	2.44468	50.1951	236.687	4.65785	4.98226	14.9516
